# Supplementary material for: Flavescence dorée phytoplasma infection represses the transcription of the lignin pathway in Vitis vinifera cv. Pinot noir without compromising monolignol accumulation
Source: Front Plant Sci. 2026 Jun 30;17:1873582. doi: 10.3389/fpls.2026.1873582 (PMC13364842; doi:10.3389/fpls.2026.1873582)
Supplement: Supplementary file 3 [file Table1.xlsx]

## Sheet: Feuil1
	Supplementary Table 1. qPCR results (Cq values) from all samples used in the study.
			Cq FDp	Cq vitis (host gene)
	June	Healthy_1	n/a	12.4
		Healthy_2	n/a	12.45
		Healthy_3	n/a	12.73
		Diseased_1	25.32	14.68
		Diseased_2	23.84	12.89
		Diseased_3	22.55	11.83
	September	Healthy_1	n/a	14.14
		Healthy_2	n/a	14.51
		Healthy_3	n/a	15.61
		Diseased_1	22.03	14.83
		Diseased_2	21.88	14.66
		Diseased_3	21.09	13.42
	October	Healthy_1	n/a	15.82
		Healthy_2	n/a	13.24
		Healthy_3	n/a	13.55
		Diseased_1	24.11	16.36
		Diseased_2	21.79	13.96
		Diseased_3	23.36	13.65
