# Supplementary material for: Flavescence dorée phytoplasma infection represses the transcription of the lignin pathway in Vitis vinifera cv. Pinot noir without compromising monolignol accumulation
Source: Front Plant Sci. 2026 Jun 30;17:1873582. doi: 10.3389/fpls.2026.1873582 (PMC13364842; doi:10.3389/fpls.2026.1873582)
Supplement: Supplementary file 4 [file Table2.xlsx]

## Sheet: Feuil1
	Supplementary Table 2. Primers and probes used for RT-qPCR analysis of key enzymes from the monolignol pathway.
	Gene name		Target	Primer name	Sequence (5'-3')	Product size (bp)
	VvC3H		VIT_08s0040g00780	C3H_1_fw	TGCCAAGCAGCATTTTGTGG	157
			Vitvi08g00940	C3H_1_rev	GTTCTTGATCAGCTCGGCCA
				C3H_1_p	TGCCGGCAGTAATCATATCCCAAAGC
	VvC4H-1		VIT_06s0040g08150	C4H_1_fw	GAGAGGAAGAAGCTGGCAAG	114
			Vitvi06g00803	C4H_1_rev	AGGACGTTGTCCTCGTTGATC
				C4H_1_p	CGCCGTTGATCATATTTTGGATGCTCAG
	VvC4H-2		VIT_11s0078g00290	C4H_2/3_fw	TGAACAAGTGCAGGGAGCTG	125
			Vitvi11g01045	C4H_2/3_rev	GTGATCAATGGCACACCTGATC
	VvC4H-3		VIT_11s0065g00350	C4H_2/3_p	CTCTCCATTAGCAGCCATTATTTCCCTTCT
			Vitvi11g00924
	VvF5H-1		VIT_04s0023g02900	F5H_1_fw	GTCCGAAGATTTACAGAACGCC	104
			Vitvi04g01412	F5H_1_rev	CTATTGCAGACGCCACAGTC
				F5H_1_p	ACCACCGAACATAACGTCCATGATGA
	VvF5H-2		VIT_03s0038g00550	F5H_2/3_fw	AGTGAAAGTGAAGCAGAGTTGG	146
			Vitvi03g00040	F5H_2/3_rev	GTTCCACCAAACATCACGTCC
	VvF5H-3		VIT_03s0038g00500	F5H_2/3_p	CAAAGATGTTGCAGCGGAAGACTTGA
			Vitvi03g00038
	VvCCR-1		VIT_06s0040g07130	CCR_1_fw	GTTGTCAAAGGGGAGGATTGC	165
			Vitvi06g00699	CCR_1_rev	AATAGGGCCCATCACAGTGC
				CCR_1_p	TGGACTGATACCGAGTACTGCAAGCA
	VvCCR-2		VIT_12s0142g00510	CCR_2_fw	GATGAGGAATGTTGGTCCGAC	147
			Vitvi12g00011	CCR_2_rev	CAATACAAGGGATGGACAAACTG
				CCR_2_p	ACTCCAAAGCTTCACTCTCCGCT
	VvCCR-3		VIT_09s0070g00240	CCR_3_fw	GATCAAGTTGTGGACGAGAGC	113
			Vitvi09g00993	CCR_3_rev	TTCGCAACCTCCCATGCC
				CCR_3_p	TCCGCCACCGCCTTTCCGTAACAA
