# Supplementary material for: Flavescence dorée phytoplasma infection represses the transcription of the lignin pathway in Vitis vinifera cv. Pinot noir without compromising monolignol accumulation
Source: Front Plant Sci. 2026 Jun 30;17:1873582. doi: 10.3389/fpls.2026.1873582 (PMC13364842; doi:10.3389/fpls.2026.1873582)
Supplement: Supplementary file 5 [file Table3.xlsx]

## Sheet: mapping_summary
Supplementary Table 3. Reads mapping to Vitis vinifera 12X.2 transcriptome and FDp genome.
Sample	Input reads	Uniquely mapped reads (Vitis)	Uniquely mapped percent (Vitis)	Multi mapped reads (Vitis)	Multi mapped percent (Vitis)	FDp Mapped reads
Healthy_1	66792123	47456434	0.7105	11411135	0.1708	0
Healthy_2	59691168	42955904	0.7196	9460424	0.1585	0
Healthy_3	69049808	50344003	0.7291	10226491	0.1481	0
Diseased_1	70841474	52568916	0.7421	9644436	0.1361	2830
Diseased_2	70416096	50988909	0.7241	11060540	0.1571	654
Diseased_3	68863071	50036929	0.7266	10698154	0.1554	1700
