# Supplementary material for: Flavescence dorée phytoplasma infection represses the transcription of the lignin pathway in Vitis vinifera cv. Pinot noir without compromising monolignol accumulation
Source: Front Plant Sci. 2026 Jun 30;17:1873582. doi: 10.3389/fpls.2026.1873582 (PMC13364842; doi:10.3389/fpls.2026.1873582)
Supplement: Supplementary file 6 [file Table4.xlsx]

## Sheet: Feuil1
Supplementary Table 4. Mapped read counts from the RNA-seq data.
Gene Ids		Healthy_1	Healthy_2	Healthy_3	Diseased_1	Diseased_2	Diseased_3
Vitvi02g01019	VIT_02s0033g00410	1	1	1	1	7	11
Vitvi02g01015	VIT_02s0033g00390	1	1	1	1	1	1
Vitvi02g01024	VIT_02s0033g00450	1	1	1	1	1	1
Vitvi09g02061	Vitvi00g00001	1	1	1	1	1	1
Vitvi09g02062	Vitvi00g00002	1	1	1	1	1	1
Vitvi09g02063	Vitvi00g00003	1	1	1	1	1	1
Vitvi09g02064	Vitvi00g00004	1	1	1	1	1	1
Vitvi09g02065	Vitvi00g00005	1	1	1	1	1	1
Vitvi09g02066	GSVIVT00009105001	1	1	1	1	1	1
Vitvi09g02067	Vitvi00g00007	1	4	1	3	1	2
Vitvi09g02068	Vitvi00g00008	1	1	1	1	1	1
Vitvi09g02069	VIT_00s0145g00060	1	1	1	1	1	1
Vitvi09g02070	VIT_00s0145g00110	1	1	1	1	2	1
Vitvi09g02071	DT032651	1	1	1	1	1	1
Vitvi15g01742	VIT_00s0153g00010	1	1	1	1	1	1
Vitvi15g01741	Vitvi00g00011	1	1	1	1	1	1
Vitvi15g01740	VIT_00s0153g00020	1	1	1	1	1	1
Vitvi15g01739	VIT_00s0153g00030	1	1	1	1	1	1
Vitvi15g01738	Vitvi00g00013	1	1	1	1	1	1
Vitvi15g01737	VIT_00s0153g00040	1	1	1	1	1	1
Vitvi15g01736	VIT_00s0153g00050	263.303	248.111	327.83	5019.2	4066.59	3691.57
Vitvi15g01735	Vitvi00g00016	1	1	1	1	1	1
Vitvi15g01734	LOC104878040	1	1	1	1	1	1
Vitvi15g01733	VIT_00s0153g00060	1	1	1	1	1	1
Vitvi15g01732	Vitvi00g00019	1	1	1	1	1	1
Vitvi15g01731	Vitvi00g00020	1	1	1	1	1	1
Vitvi15g01730	VIT_00s0153g00070	16.045	16.001	17.207	25.255	38.015	14.233
Vitvi15g01729	Vitvi00g00022	1	1	1	1	1	1
Vitvi15g01728	VIT_00s0153g00080	1	1	1	1	1	1
Vitvi15g01727	Vitvi00g00024	1	1	1	1	1	1
Vitvi15g01726	Vitvi00g00025	1	1	1	1	1	1
Vitvi15g01725	Vitvi00g00026	1	1	1	1	1	1
Vitvi15g01724	LOC104878039	10	1	8	30.965	14	55.897
Vitvi15g01723	Vitvi00g00028	7	1	31	73.987	31.087	32.979
Vitvi15g01722	VIT_00s0153g00090	1	1	1	9	4	1
Vitvi15g01721	Vitvi00g00029	26.989	18	27	33.989	9	40
Vitvi15g01720	Vitvi00g00030	10	12	5	1	3	1
Vitvi15g01719	Vitvi00g00031	1	1	1	1	1	1
Vitvi07g02841	VIT_00s0160g00010	2	1	1	4	10.566	13
Vitvi07g02840	VIT_00s0160g00020	91.193	21.523	59.734	375.832	302.513	250.311
Vitvi07g02839	VIT_00s0160g00030	1	1	1	1	1	1
Vitvi07g02838	LOC100854854	90.875	58.973	69.807	85.802	168.931	92.941
Vitvi07g02837	Vitvi00g00036	1	1	1	1	1	1
Vitvi07g02836	LOC104878044	1	1	10	28	42	39
Vitvi07g02835	Vitvi00g00037	1	1	1	55.457	37.104	36.096
Vitvi07g02834	VIT_00s0160g00090	91.531	98.017	40.004	4039.73	3473.88	3317.35
Vitvi07g02833	VIT_00s0160g00100	71.531	83.003	60	2379.15	2136.34	2094.59
Vitvi07g02832	VIT_00s0160g00110	320	222.539	206.04	7252.55	6728.84	6524.42
Vitvi07g02831	VIT_00s0160g00120	122	100.451	110	1221.86	1356.88	1056.05
Vitvi07g02830	VIT_00s0160g00130	230.662	142.307	228.456	1575.76	1712.74	1311.77
Vitvi07g02829	VIT_00s0160g00140	23	17	29	5	5	9
Vitvi07g02828	VIT_00s0160g00160	235.311	282.756	287.533	1080.86	1042.03	1129.28
Vitvi07g02827	Vitvi00g00042	1	1	1	1	1	1
Vitvi07g02826	VIT_00s0160g00170	1	1	1	1	1	1
Vitvi07g02825	VIT_00s0160g00180	1	1	1	1	1	1
Vitvi07g02824	LOC104878047	1	1	1	3	9	1
Vitvi07g02823	VIT_00s0160g00210	618.203	557.286	492.958	452.492	576.369	531.484
Vitvi07g02822	VIT_00s0160g00220	40.749	11	32	38	51.004	59.001
Vitvi07g02821	VIT_00s0160g00240	1	1	1	1	1	1
Vitvi07g02820	VIT_00s0160g00250	1	1	1	1	1	1
Vitvi07g02819	VIT_00s0160g00270	1	1	1	1	1	1
Vitvi07g02818	Vitvi00g00047	1	1	1	1	1	1
Vitvi07g02817	VIT_00s0160g00280	20	9	50	35	50	32
Vitvi07g02816	VIT_00s0160g00290	1	1	1	1	1	1
Vitvi07g02815	VIT_00s0160g00300	1	1	1	1	1	1
Vitvi07g02814	VIT_00s0160g00310	71	92.785	37.371	2867.95	2527.76	2941.26
Vitvi07g02813	VIT_00s0160g00320	13	12	20	1047.62	917.671	936.46
Vitvi07g02812	VIT_00s0160g00330	213	111	154	2936.89	2837.92	2845.99
Vitvi07g02811	VIT_00s0160g00340	451.53	385.24	416.96	3494.7	3458.21	2899.18
Vitvi07g02810	GSVIVT00004219001	1	1	10.835	1	11.387	1
Vitvi07g02809	VIT_00s0160g00350	1	2.101	4	1	2	1
Vitvi07g02808	VIT_00s0160g00360	105.998	48	69	844.807	873.796	798.308
Vitvi07g02807	LOC104878050	70	67.025	42.016	786.339	917.354	718.333
Vitvi07g02806	VIT_00s0160g00370	1	1	1	15	6.015	14
Vitvi09g02019	LOC104877852	1	1	1	1	1	1
Vitvi09g02020	LOC104877846	1	1	1	1	1	1
Vitvi09g02021	LOC104877847	1	1	1	1	1	1
Vitvi09g02022	Vitvi00g00050	1	1	1	1	1	1
Vitvi09g02023	Vitvi00g00051	1	1	1	1	1	1
Vitvi09g02024	Vitvi00g00052	1	1	1	1	1	1
Vitvi09g02025	Vitvi00g00053	1	1	1	1	1	1
Vitvi09g02026	Vitvi00g00054	1	1	1	1	1	1
Vitvi09g02027	Vitvi00g00055	26.845	57.558	36.415	62.568	116.934	140.152
Vitvi09g02028	Vitvi00g00056	1	1	1	1	1	1
Vitvi09g02029	LOC100854066	1	1	1	1	1	1
Vitvi09g02030	Vitvi00g00058	1	1	1	1	1	1
Vitvi09g02031	LOC104877848	10	11	39	22	18	39
Vitvi09g02032	LOC104877853	1	1	1	1	1	1
Vitvi09g02033	LOC100854107	56.031	64.925	40.421	217.156	177.273	142.934
Vitvi09g02034	LOC104877854	146.757	69.257	163.61	545.625	371.294	324.358
Vitvi09g02035	Vitvi00g00061	1	1	1	1	1	1
Vitvi09g02036	Vitvi00g00062	9	1	1	88.535	18	7
Vitvi09g02037	LOC100854134	16.8	16.859	6.94	2.422	10.182	26.617
Vitvi09g02038	Vitvi00g00064	1	1	1	1	1	1
Vitvi09g02039	Vitvi00g00065	1	12	3	1	12.999	15
Vitvi09g02040	Vitvi00g00066	1	1	1	1	1	1
Vitvi09g02041	LOC104877855	1	1	1	22	5.006	23
Vitvi09g02042	LOC104877856	1	1	1	1	1	1
Vitvi09g02043	Vitvi00g00068	1	1	1	184.465	60	7
Vitvi09g02044	LOC104877849	1	1	1	271.589	36.956	9.994
Vitvi09g02045	Vitvi00g00070	1	1	1	1	1	1
Vitvi09g02046	Vitvi00g00071	1	1	1	1	1	1
Vitvi09g02047	LOC104877850	1	1	1	1	1	1
Vitvi09g02048	LOC104877851	1	1	1	1	1	1
Vitvi08g02432	LOC104878051	1	1	1	1	1	1
Vitvi08g02433	VIT_00s0163g00010	1	1	1	1	1	1
Vitvi08g02434	LOC104878052	52	41.045	38	23	60	52
Vitvi08g02435	LOC104878053	1	1	9	5	10	1
Vitvi08g02436	VIT_00s0163g00020	1	1	1	1	1	1
Vitvi08g02437	VIT_00s0163g00030	1	1	1	1	1	1
Vitvi08g02438	VIT_00s0163g00040	37	32	22	33.468	15	30
Vitvi08g02439	Vitvi00g00076	1	1	1	1	1	1
Vitvi08g02440	VIT_00s0163g00050	1	1	1	1	1	1
Vitvi08g02441	VIT_00s0163g00060	1	1	1	1	1	1
Vitvi08g02442	VIT_00s0163g00070	1	1	1	1	1	1
Vitvi08g02443	Vitvi00g00079	1	1	1	1	1	1
Vitvi08g02444	VIT_00s0163g00080	1	1	1	1	1	1
Vitvi08g02445	Vitvi00g00081	1	1	1	1	1	1
Vitvi08g02446	LOC104878055	1	1	1	1	1	1
Vitvi08g02447	VIT_00s0163g00100	1	1	1	1	1	1
Vitvi08g02448	Vitvi00g00083	1	1	1	1	1	1
Vitvi08g02449	LOC104878056	1	1	1	1	1	1
Vitvi08g02450	Vitvi00g00084	1	1	1	1	1	1
Vitvi08g02451	GSVIVT00009636001	1	1	1	1	1	1
Vitvi08g02452	GSVIVT00009637001	1	1	1	1	1	1
Vitvi08g02453	GSVIVT00012756001	1	1	1	1	1	1
Vitvi08g02454	LOC104878057	1	1	1	3	4	1
Vitvi08g02455	VIT_00s0163g00150	1	1	1	1	1	1
Vitvi08g02456	LOC104878058	1	1	1	1	1	1
Vitvi08g02457	LOC104878059	8	1	1	1	1	1
Vitvi08g02431	Vitvi00g00089	1	1	1	1	1	1
Vitvi08g02430	Vitvi00g00090	1	1	1	1	1	1
Vitvi08g02429	Vitvi00g00091	1	1	1	1	1	1
Vitvi08g02428	VIT_00s0169g00040	324.041	165.112	311.437	191.234	185.825	206.847
Vitvi08g02427	VIT_00s0169g00050	1	6	9	1	1	1
Vitvi08g02426	VIT_00s0169g00060	9	1	10	30	26	1
Vitvi08g02425	VIT_00s0169g00070	184.639	203.08	147.021	193.78	250	155.294
Vitvi08g02424	VIT_00s0169g00080	17	25	67.982	33.62	11.994	48
Vitvi08g02423	VIT_00s0169g00090	6	32.984	11.48	1	1	2
Vitvi08g02422	VIT_00s0169g00100	1	1	1	1	1	1
Vitvi08g02421	VIT_00s0169g00110	1	1	1	1	1	1
Vitvi08g02420	GSVIVT00011522001	4	1	8	5	1	1
Vitvi07g02751	VIT_07s0185g00020	1	1	1	1	1	1
Vitvi07g02752	VIT_07s0185g00030	1	1	1	1	1	1
Vitvi07g02752	VIT_07s0185g00030	18	1	23	1	33.824	30.519
Vitvi07g02752	VIT_07s0185g00030	1	45	1	315	380.176	272.481
Vitvi07g02753	VIT_07s0185g00040	295.019	281.59	504.824	155.66	166.016	85.582
Vitvi07g02753	VIT_07s0185g00040	26.599	1	1	1	1	1
Vitvi07g02753	VIT_07s0185g00040	843.382	806.41	944.176	182.34	145.617	136.418
Vitvi07g02754	Vitvi00g00097	1	1	1	1	1	1
Vitvi07g02755	VIT_07s0185g00050	1	1	1	1	1	1
Vitvi07g02756	GSVIVT01003283001	1	1	1	1	1	1
Vitvi07g02757	VIT_07s0185g00070	1	1	1	1	1	1
Vitvi07g02758	Vitvi00g00100	1	1	1	1	1	1
Vitvi07g02759	VIT_07s0185g00080	1	1	1	1	1	1
Vitvi07g02759	VIT_07s0185g00080	1	1	1	5	17	1
Vitvi07g02760	VIT_07s0185g00090	1	1	1	1	1	1
Vitvi07g02761	LOC104879893	8.097	1	1	2.074	1	2.168
Vitvi07g02762	LOC104879894	1.982	1	2	1	1	18.728
Vitvi07g02763	Vitvi00g00102	1	1	1	1	1	1
Vitvi07g02764	Vitvi00g00103	1	1	1	1	1	1
Vitvi07g02765	Vitvi00g00104	1	1	1	1	1	1
Vitvi07g02766	Vitvi00g00105	1	1	1	1	1	1
Vitvi07g02767	VIT_07s0185g00130	1342.54	1176	1495.03	2518.57	2233	2417
Vitvi07g02768	VIT_07s0185g00140	933.995	886	1280.64	1250	1257.23	1308
Vitvi07g02769	GSVIVT00004594001	1	1	1	1	1	1
Vitvi07g02770	LOC100249107	22.014	5.026	1	15.605	30.384	12.743
Vitvi07g02770	LOC100249107	14.092	22.137	7.901	12.723	5.716	31.478
Vitvi07g02770	LOC100249107	1	1	6.099	1	1	1
Vitvi07g02771	LOC104879896	1	5	1	23	21	1
Vitvi07g02772	VIT_07s0185g00170	92	76	79	117.541	97	145
Vitvi07g02774	VIT_00s0186g00010	67	89	175	128.459	96	74
Vitvi07g02775	Vitvi00g00110	1	1	1	1	1	1
Vitvi07g02776	VIT_00s0186g00020	1911.2	1998.53	2669.09	3533.5	3142.61	3795.84
Vitvi07g02777	Vitvi00g00112	1	1	1	1	1	1
Vitvi07g02778	Vitvi00g00113	1	1	1	1	1	1
Vitvi07g02779	Vitvi00g00114	1	1	1	1	1	1
Vitvi07g02780	Vitvi00g00115	1	1	1	1	1	1
Vitvi07g02781	Vitvi00g00116	1	1	1	1	1	1
Vitvi07g02782	Vitvi00g00117	1	1	1	1	1	1
Vitvi07g02783	VIT_00s0186g00050	1	1	1	1	1	1
Vitvi07g02784	Vitvi00g00119	1	1	1	1	1	1
Vitvi07g02785	Vitvi00g00120	1	1	1	1	1	1
Vitvi07g02786	VIT_00s0186g00070	1	1	1	1	1	1
Vitvi07g02787	VIT_00s0186g00080	1327.84	1091.44	1393.91	1687.52	1397.88	1548.16
Vitvi07g02788	Vitvi00g00123	1	1	1	1	1	1
Vitvi07g02789	VIT_00s0186g00090	116	123	330	1999.3	2572	2898
Vitvi07g02790	LOC100251449	1	1	1	1	1	2
Vitvi07g02791	VIT_00s0186g00100	1	1	1	1	1	1
Vitvi07g02792	LOC104878107	22.838	9.781	13	10.355	28.073	17.029
Vitvi07g02793	LOC104878108	1	1	2	9.134	15.892	9.364
Vitvi07g02794	LOC104878109	1	1	1	7.362	3	3
Vitvi07g02795	LOC104878110	1	1	1	1	1	1
Vitvi07g02796	VIT_00s0186g00110	1	1	1	1	1	1
Vitvi07g02797	Vitvi00g00128	1	1	1	1	1	1
Vitvi17g01722	VIT_00s0192g00010	1	1	1	1	1	1
Vitvi17g01721	LOC104878130	1	1	1	1	1	1
Vitvi17g01720	VIT_00s0192g00020	1	1	1	1	1	1
Vitvi17g01719	VIT_00s0192g00030	1	1	1	7	1	1
Vitvi17g01718	Vitvi00g00130	1	1	1	1	1	1
Vitvi17g01717	VIT_00s0192g00040	1	1	1	1	1	1
Vitvi17g01716	VIT_00s0192g00060	1	1	1	1	1	1
Vitvi17g01715	Vitvi00g00131	1	1	1	1	1	1
Vitvi17g01714	Vitvi00g00132	1	1	1	1	1	1
Vitvi17g01713	Vitvi00g00133	1	1	1	1	1	1
Vitvi17g01712	Vitvi00g00134	1	1	1	1	1	1
Vitvi17g01711	VIT_00s0192g00070	1	1	1	1	1	1
Vitvi17g01710	Vitvi00g00135	1	1	1	1	1	1
Vitvi17g01709	VIT_00s0192g00090	1	1	1	1	1	1
Vitvi17g01708	VIT_00s0192g00100	1	1	1	1	1	1
Vitvi17g01707	LOC104878131	1	1	2	20.932	28.359	20.057
Vitvi17g01706	Vitvi00g00137	1	1	1	1	1	1
Vitvi17g01705	VIT_00s0192g00120	1	1	1	10	7	23
Vitvi17g01704	Vitvi00g00138	1	1	1	1	1	1
Vitvi17g01703	LOC104878132	93	76.127	90.895	38	46.01	56
Vitvi17g01702	LOC104878133	1	1	1	1	1	1
Vitvi17g01701	VIT_00s0192g00130	6	15	1	9	1	7
Vitvi17g01700	VIT_00s0192g00140	1	1	1	1	1	1
Vitvi07g03019	VIT_00s0193g00010	1	1	1	1	1	5
Vitvi07g03018	VIT_00s0193g00020	1	1	1	1	1	1
Vitvi07g03017	Vitvi00g00141	1	1	1	1	1	1
Vitvi07g03016	Vitvi00g00142	1	1	1	1	1	1
Vitvi07g03015	Vitvi00g00143	1	1	1	1	1	1
Vitvi07g03014	VIT_00s0193g00030	78.625	24.979	43.819	38.222	24.063	39.019
Vitvi07g03013	VIT_00s0193g00040	1	1	1	1	1	1
Vitvi07g03012	VIT_00s0193g00050	1	1	1	1	1	1
Vitvi07g03011	Vitvi00g00145	1	1	1	1	1	1
Vitvi07g03010	VIT_00s0193g00080	50.081	40.087	8.58	81.847	18.572	26.949
Vitvi07g03010	VIT_00s0193g00080	1	1	1	1	1	1
Vitvi07g03010	VIT_00s0193g00080	1	1	1	1	1	1
Vitvi07g03009	VIT_00s0193g00090	1	1	1	1	1	1
Vitvi07g03008	LOC104878141	1	1	1	1	1	1
Vitvi07g03007	VIT_00s0193g00100	1	1	1	1	1	1
Vitvi07g03006	VIT_00s0193g00110	174.047	119.558	113.947	1299	1088.71	887.086
Vitvi07g03005	VIT_00s0193g00140	1	1	1	7.525	3.027	26.114
Vitvi07g03004	Vitvi00g00147	1	1	1	1	1	1
Vitvi07g03003	VIT_00s0193g00150	1	1	1	1	1	1
Vitvi07g03002	VIT_00s0193g00160	22.653	9.248	1	153.071	1	204.469
Vitvi07g03002	VIT_00s0193g00160	1	1	45.151	94.274	255.705	1
Vitvi07g03001	VIT_00s0193g00170	89	64	61	164	175	161
Vitvi07g02977	Vitvi00g00148	1	1	1	1	1	1
Vitvi07g02976	LOC104878179	1	1	1	1	1	1
Vitvi07g02975	LOC104878174	1	1	1	1	6.017	1
Vitvi07g02975	LOC104878174	1	1	1	1	1	1
Vitvi07g02974	LOC104878180	1	1	1	1	1	1
Vitvi07g02973	VIT_00s0202g00020	1	1	1	1	1	1
Vitvi07g02972	VIT_00s0202g00030	1	1	1	14	1	1
Vitvi07g02971	VIT_00s0202g00040	1	1	1	199.018	131.826	14.183
Vitvi07g02971	VIT_00s0202g00040	1	1	1	160.953	813.139	1
Vitvi07g02971	VIT_00s0202g00040	248.367	243.561	260.24	1130.68	404.398	1104.37
Vitvi07g02970	VIT_00s0202g00050	1	1	1	1	1	1
Vitvi07g02969	VIT_00s0202g00060	66.375	29.021	44.181	92.778	59.937	27.981
Vitvi07g02968	Vitvi00g00151	1	1	1	1	1	1
Vitvi07g02967	Vitvi00g00152	1	1	1	1	1	1
Vitvi07g02966	Vitvi00g00153	1	1	1	1	1	1
Vitvi07g02965	VIT_00s0202g00070	1	1	1	1	1	1
Vitvi07g02964	LOC104878177	1	1	1	1	1	1
Vitvi07g02963	Vitvi00g00154	1	1	1	1	1	1
Vitvi07g02962	VIT_00s0202g00080	1	1	1	1	1	1
Vitvi07g02961	VIT_00s0202g00090	1	1	1	1	1	1
Vitvi07g02960	Vitvi00g00156	1	1	1	1	1	1
Vitvi07g02959	Vitvi00g00157	1	1	1	1	1	1
Vitvi02g01753	VIT_00s0204g00010	1602.54	1591	2137.95	1265	1599.83	1311
Vitvi02g01754	VIT_00s0204g00030	33	21	38	12.676	110	34
Vitvi02g01755	VIT_00s0204g00040	238	200	264.844	305.005	365.997	335
Vitvi02g01756	VIT_00s0204g00110	2720	2745	2989.48	2292.36	2539.48	2657.61
Vitvi02g01757	VIT_00s0204g00120	22	15	22	4	26	39
Vitvi02g01758	VIT_00s0204g00130	164	116	97	63	89	59
Vitvi02g01759	Vitvi00g00166	1	1	1	1	1	1
Vitvi02g01760	Vitvi00g00167	1	1	1	1	1	1
Vitvi02g01761	VIT_00s0204g00150	1	1	1	1	1	1
Vitvi02g01762	VIT_00s0204g00170	2172.09	2163.57	2844.82	3307.47	3488.2	3663.44
Vitvi02g01763	LOC100252729	1	1	1	1	1	1
Vitvi02g01764	VIT_00s0204g00180	1	1	1	1	1	1
Vitvi02g01765	Vitvi00g00170	1	1	1	1	1	1
Vitvi02g01766	VIT_00s0204g00210	1	1	1	1	4	18
Vitvi02g01767	LOC100248646	1	1	1	1	1	1
Vitvi02g01768	VIT_00s0204g00220	478.205	567.637	764.797	938.266	733.836	673.192
Vitvi04g02272	VIT_00s0213g00040	8.989	1	52.95	21.816	2.369	18.225
Vitvi04g02271	VIT_00s0213g00050	1	1	1	1	1	1
Vitvi04g02270	Vitvi00g00174	1	1	1	1	1	1
Vitvi04g02269	LOC104878198	307.368	219.363	272.152	305.869	287.247	176.541
Vitvi04g02269	LOC104878198	1	1	1	1	1	1
Vitvi04g02269	LOC104878198	12.352	10.496	6.733	8.281	1	1
Vitvi04g02269	LOC104878198	16.873	8.421	22.163	24.891	2.035	17.131
Vitvi04g02269	LOC104878198	1499.73	1265.51	1613.93	1649.29	1686.97	1876.24
Vitvi04g02269	LOC104878198	172.615	258.544	1	152.368	1	1
Vitvi04g02269	LOC104878198	350.002	251.63	222.313	280.591	355.272	322.829
Vitvi04g02269	LOC104878198	19.525	30.249	1	62.769	89.852	30.23
Vitvi04g02269	LOC104878198	1	12.187	7.482	1	1	1
Vitvi04g02269	LOC104878198	1	1	9.387	1	1	1
Vitvi04g02269	LOC104878198	1	1	1	1	1	1
Vitvi04g02269	LOC104878198	1	1	1	1	1	1
Vitvi04g02269	LOC104878198	293.946	331.483	405.263	280.597	266.335	376.752
Vitvi04g02269	LOC104878198	26.234	24.37	1	30.422	1	19.587
Vitvi04g02268	VIT_00s0213g00070	1	7	1	1	10	8
Vitvi04g02267	VIT_00s0213g00080	1	1	2	3	1	1
Vitvi04g02266	VIT_00s0213g00090	22.546	15.015	10	27.002	30.979	26
Vitvi04g02265	VIT_00s0213g00100	18.114	77.865	57.215	22.983	46.571	35.71
Vitvi04g02264	LOC104878200	84.885	56.252	145.691	101.32	62.611	104.621
Vitvi04g02264	LOC104878200	20.931	11.126	10.95	1	6.23	20.084
Vitvi04g02263	LOC104878199	35.406	62.601	44.439	57.371	37.996	87.074
Vitvi04g02262	VIT_00s0213g00110	1	1	1	1	1	1
Vitvi07g02930	VIT_00s0222g00010	76.901	76.575	119.515	110.984	69.782	90.725
Vitvi07g02929	VIT_00s0222g00020	2	7	1	1	1	1
Vitvi07g02928	VIT_00s0222g00030	228.737	128.821	137.963	203.466	161.831	264.318
Vitvi07g02927	VIT_00s0222g00040	1	1	1	1	1	1
Vitvi07g02926	Vitvi00g00177	1	1	1	1	1	1
Vitvi07g02925	VIT_00s0222g00070	1	1	1	1	1	1
Vitvi07g02924	Vitvi00g00178	1	1	1	1	1	1
Vitvi07g02923	VIT_00s0222g00080	13.529	23.36	5.103	34.13	42.118	38.123
Vitvi07g02922	VIT_00s0222g00090	1	1	1	1	1	1
Vitvi07g02921	LOC100853322	1	1	1	15.596	1	5.246
Vitvi07g02920	VIT_00s0222g00100	55.241	60.504	107.909	36.711	56.076	45.229
Vitvi07g02919	Vitvi00g00183	1	1	1	1	1	1
Vitvi07g02918	VIT_00s0222g00120	1	1	1	1	1	1
Vitvi07g02917	VIT_00s0222g00130	1	1	1	1	1	1
Vitvi07g02916	Vitvi00g00187	1	1	1	1	1	1
Vitvi07g02915	Vitvi00g00188	1	1	1	1	1	1
Vitvi16g02154	VIT_00s0230g00010	1	1	1	1	1	1
Vitvi16g02155	VIT_00s0230g00020	1	1	1	3	4	1
Vitvi16g02156	VIT_00s0230g00030	13.043	5	2.001	7	1	16
Vitvi16g02157	VIT_00s0230g00040	1	1	1	1	1	1
Vitvi16g02158	VIT_00s0230g00050	9.048	1	1	1	3.002	10.023
Vitvi16g02159	VIT_00s0230g00060	12.911	1	12.107	2.003	2.034	1
Vitvi16g02160	VIT_00s0230g00070	1	1	2	2	1	1
Vitvi16g02161	VIT_00s0230g00080	1	1	1	1	1	1
Vitvi16g02162	VIT_00s0230g00090	1	1	1	1	1	1
Vitvi16g02163	VIT_00s0230g00100	1	1	1	7	14	1
Vitvi16g02164	VIT_00s0230g00110	1	1	1	1	1	1
Vitvi16g02165	VIT_00s0230g00130	2	6	1	5	1	1
Vitvi16g02166	VIT_00s0230g00140	4	1	11	1	4	5
Vitvi16g02167	Vitvi00g00190	1	1	1	1	1	1
Vitvi16g02168	VIT_00s0230g00150	1	1	1	1	1	1
Vitvi16g02169	Vitvi00g00192	1	1	1	1	1	1
Vitvi16g02170	VIT_00s0230g00160	1	1	1	1	1	1
Vitvi16g02171	Vitvi00g00193	1	1	1	1	1	1
Vitvi16g02172	Vitvi00g00194	1	1	1	1	1	1
Vitvi16g02173	Vitvi00g00195	1	1	1	1	1	1
Vitvi16g02174	GSVIVT00005271001	1	1	1	1	5.073	1
Vitvi16g02175	Vitvi00g00197	37.315	41	65.195	21	1	8
Vitvi16g02176	LOC104878223	40.536	1	24.12	24.529	21.417	7.023
Vitvi07g02889	Vitvi00g00199	1	1	1	1	1	1
Vitvi07g02888	Vitvi00g00200	15	1	1	5	10	14
Vitvi07g02887	VIT_00s0231g00020	227.637	95.143	213.537	257.049	191.076	246.528
Vitvi07g02886	VIT_00s0231g00030	1	1	1	1	1	1
Vitvi07g02885	VIT_00s0231g00040	449	519.184	671	1005.15	921	849
Vitvi07g02884	Vitvi00g00203	1	1	1	1	1	1
Vitvi07g02883	VIT_00s0231g00050	582.545	537	651.466	1169.48	1209.28	1086
Vitvi07g02883	VIT_00s0231g00050	195.455	1	133.534	57.521	136.595	1
Vitvi07g02882	Vitvi00g00205	1	1	1	1	1	1
Vitvi07g02881	VIT_00s0231g00070	504	277	564	1622	1572.32	1425
Vitvi07g02880	VIT_00s0231g00080	1	6	32	8	7	1
Vitvi07g02879	VIT_00s0231g00090	1	1	1	1	1	1
Vitvi07g02878	Vitvi00g00207	29	18	42	1	1	1
Vitvi02g01703	VIT_00s0233g00010	84.449	70	77.974	358.2	102	223.428
Vitvi02g01702	VIT_00s0233g00020	462.97	499.251	697.604	887.8	973.3	964.653
Vitvi02g01701	VIT_00s0233g00030	33.014	7	12	37.196	52.063	21
Vitvi02g01700	VIT_00s0233g00040	1	1	1	1	1	1
Vitvi02g01699	Vitvi00g00211	1	1	1	1	1	1
Vitvi02g01698	Vitvi00g00212	1	1	1	1	1	1
Vitvi02g01697	LOC100250621	1	1	1	1	8	1
Vitvi02g01696	VIT_00s0233g00050	639.262	407.344	808.319	567.591	582.943	773.914
Vitvi02g01695	VIT_00s0233g00060	323.1	382.997	459.294	365.5	463.63	387.718
Vitvi02g01694	VIT_00s0233g00070	1	1	1	1	1	1
Vitvi02g01693	VIT_00s0233g00080	1	1	1	1	1	1
Vitvi02g01692	VIT_00s0233g00090	2	2	1	4	2	10
Vitvi02g01691	VIT_00s0233g00100	1	1	1	1	1	1
Vitvi02g01690	VIT_00s0233g00130	23	39.007	18	430.611	168.909	95.002
Vitvi02g01689	VIT_00s0233g00140	1	1	1	1	1	1
Vitvi02g01688	VIT_00s0233g00150	1	1	1	1	1	1
Vitvi02g01687	VIT_00s0233g00160	1	1	1	1	1	1
Vitvi02g01686	Vitvi00g00219	1	1	1	1	1	1
Vitvi02g01685	VIT_00s0233g00170	1	1	1	1	1	1
Vitvi02g01684	Vitvi00g00221	1	1	1	1	1	1
Vitvi02g01683	VIT_00s0233g00180	156.278	124	201.339	151.612	164.84	142.057
Vitvi02g01682	VIT_00s0233g00190	146.878	141.211	291.043	162.127	175.285	266.726
Vitvi02g01682	VIT_00s0233g00190	1	71.093	1	1	1	1
Vitvi02g01769	VIT_02s0234g00010	1	1	1	1	1	1
Vitvi02g01770	VIT_02s0234g00020	1	1	1	181.635	1	1
Vitvi02g01770	VIT_02s0234g00020	92.332	48.518	40.226	137.022	99.124	63.808
Vitvi02g01770	VIT_02s0234g00020	78.619	1	276.74	1	173.584	128.942
Vitvi02g01770	VIT_02s0234g00020	828.049	816.884	808.679	1053.92	1052.12	1287.27
Vitvi02g01771	VIT_02s0234g00060	1	1	1	1	1	1
Vitvi02g01772	Vitvi00g00228	1	1	1	1	1	1
Vitvi02g01773	VIT_02s0234g00070	1	1	1	7	37	9
Vitvi02g01774	VIT_02s0234g00080	385	405.304	498	496.984	429	551
Vitvi02g01775	LOC104881027	1	1	1	1	5	1
Vitvi02g01776	VIT_02s0234g00090	1	1	1	1	1	1
Vitvi02g01777	VIT_02s0234g00100	794	484	723.979	1143	711	670
Vitvi02g01778	VIT_02s0234g00110	39	42	26	1	1	1
Vitvi02g01779	VIT_02s0234g00120	184	192	172	53	66	68
Vitvi02g01780	VIT_02s0234g00130	370	213	312	387	313	121
Vitvi18g03388	LOC104878224	1	1	1	1	1	1
Vitvi18g03387	Vitvi00g00237	1	1	1	1	1	1
Vitvi18g03386	VIT_00s0238g00010	1	1	1	1	1	1
Vitvi18g03385	VIT_00s0238g00020	1498.46	1478	2054.76	831.007	1362	927.002
Vitvi18g03385	VIT_00s0238g00020	10	22	15.243	6.993	8	10.998
Vitvi18g03384	VIT_00s0238g00030	6	1	20	11	49.001	11
Vitvi18g03383	VIT_00s0238g00040	156	169	142	396	381	377
Vitvi18g03382	VIT_00s0238g00060	2397	1958	2017.98	1771	1785	1733.62
Vitvi18g03381	Vitvi00g00240	1	1	1	1	1	1
Vitvi18g03380	VIT_00s0238g00070	1	1	1	1	1	1
Vitvi18g03379	GSVIVT00021868001	1	1	1	1	1	1
Vitvi18g03378	Vitvi00g00243	1	1	1	1	1	1
Vitvi18g03377	VIT_00s0238g00080	1	1	1	1	1	1
Vitvi18g03376	VIT_00s0238g00090	1	1	1	1	1	1
Vitvi18g03375	LOC104878226	1	1	1	1	1	1
Vitvi18g03374	VIT_00s0238g00110	1	1	1	1	1	1
Vitvi18g03373	VIT_00s0238g00120	1	1	554.804	859.854	586.81	464.265
Vitvi18g03373	VIT_00s0238g00120	1	304.441	1	1	1	1
Vitvi18g03373	VIT_00s0238g00120	67.406	57.762	1	800.295	747.085	1385.81
Vitvi18g03373	VIT_00s0238g00120	97.772	68.323	65.782	558.671	913.878	651.035
Vitvi18g03373	VIT_00s0238g00120	881.823	385.956	388.414	627.181	558.278	106.092
Vitvi18g03372	Vitvi00g00248	1	1	1	1	1	1
Vitvi18g03371	Vitvi00g00249	1	1	1	1	1	1
Vitvi18g03370	Vitvi00g00250	1	1	1	1	1	1
Vitvi18g03278	VIT_00s0239g00010	1	1	1	1	1	1
Vitvi18g03279	VIT_00s0239g00020	1	1	1	5	5	2
Vitvi18g03280	VIT_00s0239g00030	1	1	1	1	1	1
Vitvi18g03281	VIT_00s0239g00040	1	1	1	1	1	1
Vitvi18g03282	VIT_00s0239g00050	1	1	1	1	1	1
Vitvi18g03283	VIT_00s0239g00060	31	43	30	15	39	21
Vitvi18g03284	VIT_00s0239g00070	4	2	6.604	10	3.004	17.787
Vitvi18g03285	Vitvi00g00253	1	1	1	1	1	1
Vitvi18g03286	Vitvi00g00254	1	1	1	1	1	1
Vitvi18g03287	VIT_00s0239g00080	1	1	1	1	1	1
Vitvi18g03288	VIT_00s0239g00090	1	1	1	1	1	1
Vitvi18g03289	VIT_00s0239g00100	8	2	18	8	17	13
Vitvi18g03290	VIT_00s0239g00110	1	1	1	1	1	2
Vitvi18g03291	LOC104878228	1	1	1	3	1	1
Vitvi18g03292	VIT_00s0239g00120	1	1	1	4	1	1
Vitvi18g03293	VIT_00s0239g00130	1	1	1	1	1	1
Vitvi18g03294	Vitvi00g00256	1	1	1	1	1	1
Vitvi18g03295	VIT_00s0239g00140	1	1	1	1	1	1
Vitvi18g03296	VIT_00s0239g00150	1	1	1	1	1	1
Vitvi18g03297	VIT_00s0239g00160	1	1	1	1	1	1
Vitvi19g02379	LOC104878230	1	1	1	1	1	1
Vitvi19g02378	VIT_00s0240g00010	1	1	1	1	1	1
Vitvi19g02377	Vitvi00g00258	1	1	1	1	1	1
Vitvi19g02376	Vitvi00g00259	1	1	1	1	1	1
Vitvi19g02375	Vitvi00g00260	1	1	1	1	1	1
Vitvi19g02374	VIT_00s0240g00050	1	1	1	1	1	1
Vitvi19g02373	Vitvi00g00262	1	1	1	1	1	1
Vitvi19g02372	Vitvi00g00263	1	1	1	1	1	1
Vitvi19g02371	VIT_00s0240g00060	1	1	1	1	1	1
Vitvi19g02370	LOC104878232	1	1	1	5	1	1
Vitvi19g02369	Vitvi00g00265	1	1	1	1	1	1
Vitvi19g02368	Vitvi00g00266	1	1	1	1	1	1
Vitvi19g02367	Vitvi00g00267	1	1	1	1	1	1
Vitvi19g02366	VIT_00s0240g00070	1	1	1	1	1	1
Vitvi19g02365	Vitvi00g00268	1	1	1	1	1	1
Vitvi19g02364	LOC104878233	1	1	1	1	1	1
Vitvi17g01728	Vitvi00g00270	1	1	1	2	3	3
Vitvi17g01727	Vitvi00g00271	1	1	1	1	1	1
Vitvi17g01726	Vitvi00g00272	1	1	1	1	1	1
Vitvi17g01725	Vitvi00g00273	1	1	1	1	1	1
Vitvi17g01724	Vitvi00g00274	1	1	1	1	1	1
Vitvi17g01723	Vitvi00g00275	1	1	1	1	1	1
Vitvi07g02901	VIT_00s0245g00010	1	1	1	1	1	1
Vitvi07g02900	VIT_00s0245g00030	1	1	1	1	1	1
Vitvi07g02899	Vitvi00g00277	1	1	1	1	1	1
Vitvi07g02898	Vitvi00g00278	1	1	1	1	1	1
Vitvi07g02897	VIT_00s0245g00040	1	1	1	1	1	1
Vitvi07g02896	VIT_00s0245g00050	460.183	565.304	883.867	680.6	600.689	492.685
Vitvi07g02895	VIT_00s0245g00060	118	79	132	64	83	74.825
Vitvi07g02894	VIT_00s0245g00070	347.196	325	415	261	279	288.175
Vitvi07g02893	LOC100259099	1	1	1	1	1	1
Vitvi09g02081	VIT_00s0246g00010	15829.3	14894.1	18341.3	19546	17020.1	13561.2
Vitvi09g02082	VIT_00s0246g00020	1	1	1	6	2	7
Vitvi09g02083	VIT_00s0246g00030	12	10	5	7	11	20
Vitvi09g02084	LOC104878238	1	6	1	14	3	12
Vitvi09g02085	VIT_00s0246g00040	1189.48	1138	1050	768.002	605.467	897
Vitvi09g02086	TC59651	211.835	214.089	354.486	224.682	139.974	221.66
Vitvi09g02087	VIT_00s0246g00050	45981.1	44824.6	54164.1	63696.1	54463.1	50164.4
Vitvi09g02088	VIT_00s0246g00060	33671.1	25473.4	32703.9	25780.6	26117.1	25352.8
Vitvi09g02089	VIT_00s0246g00070	18643.5	17581.8	20117.7	22678.6	20460.9	16941.9
Vitvi09g02090	VIT_00s0246g00080	12306.6	12296.7	14411.6	16625.9	14212.6	11544.2
Vitvi09g02091	VIT_00s0246g00090	9092.4	7728.4	9564.17	12910.2	11806.4	9872.29
Vitvi09g02092	VIT_00s0246g00100	228.311	230.02	221.004	230.802	252.01	158.737
Vitvi09g02093	VIT_00s0246g00110	7818.53	7004.16	8056.97	11065.4	8791.71	8115.1
Vitvi09g02094	TC57950	1	1	1	1	1	1
Vitvi09g02095	VIT_00s0246g00120	4891	4148	4356	4574	4178	4490
Vitvi09g02096	VIT_00s0246g00130	140	51	63	85	58	64
Vitvi09g02097	VIT_00s0246g00140	15102	12111.1	14643.9	7321.94	8777.97	8548
Vitvi09g02098	VIT_00s0246g00150	15734.9	12898.1	14262.7	6616.13	8807	8444.38
Vitvi09g02099	VIT_00s0246g00160	6845	6530.18	7179	4950.84	5319.12	5726
Vitvi09g02100	VIT_00s0246g00170	22732.4	17394.1	17917.9	13245	14555.5	17188.1
Vitvi09g02101	VIT_00s0246g00180	10771	9559.58	10878	4981.28	6761.96	5451
Vitvi09g02102	VIT_00s0246g00190	10167.6	9497.84	10252.4	4991.38	6431.44	5793.32
Vitvi09g02103	VIT_00s0246g00200	98775.7	78556	83549.2	58299	73010.7	74035.2
Vitvi09g02104	VIT_00s0246g00210	16380.4	14382	16499	24858.9	23071.8	20665.4
Vitvi09g02105	VIT_00s0246g00220	1	1	23.612	16.127	8.046	7.168
Vitvi09g02106	VIT_00s0246g00230	38951.7	35293	43676.9	60199.4	54455	49243.6
Vitvi09g02107	VIT_00s0246g00240	9457.37	7480.02	8809.82	14041	13508.1	12466.5
Vitvi18g03313	Vitvi00g00297	1	1	1	1	1	1
Vitvi18g03314	VIT_00s0251g00010	1	1	1	1	1	1
Vitvi18g03315	Vitvi00g00298	1	1	1	1	1	1
Vitvi18g03316	VIT_00s0251g00020	1	1	1	1	1	1
Vitvi18g03317	VIT_00s0251g00050	1	1	1	1	1	1
Vitvi18g03318	VIT_00s0251g00060	1	1	1	1	1	1
Vitvi18g03319	Vitvi00g00300	1	1	1	1	1	1
Vitvi18g03320	Vitvi00g00301	5	9	1	1	4	3
Vitvi18g03321	VIT_00s0251g00080	1	1	1	1	1	1
Vitvi18g03312	VIT_00s0254g00010	1	1	1	1	1	1
Vitvi18g03311	Vitvi00g00302	57.521	21.999	72.642	70.288	40.283	34.845
Vitvi18g03310	Vitvi00g00303	1	1	1	1	1	1
Vitvi18g03309	GSVIVT00008147001	1	1	1	1	1	1
Vitvi18g03308	VIT_00s0254g00030	1	1	1	25	11.88	6.329
Vitvi18g03307	VIT_00s0254g00040	6	1	1	1	1	1
Vitvi18g03306	GSVIVT01005075001	2.122	10.425	1	22.231	4.074	12.985
Vitvi18g03305	Vitvi00g00307	1	1	1	1	1	1
Vitvi18g03304	Vitvi00g00308	1	1	1	1	1	1
Vitvi18g03303	LOC104878246	1	1	1	1	1	1
Vitvi10g02089	VIT_00s0256g00010	113	106	158	186.271	659.672	416
Vitvi10g02090	VIT_00s0256g00030	1	1	1	1	1	1
Vitvi10g02090	VIT_00s0256g00030	1	1	1	1	1	6.18
Vitvi10g02091	LOC104878248	1	2	1	1	1	7.001
Vitvi10g02092	LOC104878247	2	4	1	1	4.201	1
Vitvi10g02093	VIT_00s0256g00040	1	1	1	1	1	1
Vitvi10g02094	VIT_00s0256g00050	1	1	1	1	1	1
Vitvi10g02095	VIT_00s0256g00060	1	1	1	1	1	1
Vitvi10g02096	LOC104878249	1	1	1	1	1	1
Vitvi10g02097	VIT_00s0256g00080	1	9.925	1	1	1	1
Vitvi10g02098	Vitvi00g00312	1	1	1	1	1	1
Vitvi10g02099	VIT_00s0256g00100	1	1	1	2	1	1
Vitvi10g02100	Vitvi00g00313	1	1	1	1	1	1
Vitvi10g02101	VIT_00s0256g00110	20.997	13.831	28.197	1	1	1
Vitvi10g02102	VIT_00s0256g00120	1	1	1	1	1	1
Vitvi10g02103	Vitvi00g00314	17	12	9	11	19	18
Vitvi10g02104	Vitvi00g00315	1	1	1	1	1	1
Vitvi10g02105	VIT_00s0256g00130	1	1	1	1	1	1
Vitvi16g02145	VIT_00s0258g00010	1	1	1	490.884	230.591	294.003
Vitvi16g02144	VIT_00s0258g00020	1	1	1	1	1	2.012
Vitvi16g02143	VIT_00s0258g00030	1	1	1	1	1	1
Vitvi16g02142	VIT_00s0258g00040	1	1	1	351.498	261.89	380.893
Vitvi16g02141	VIT_00s0258g00050	1	1	1	358.655	281.795	348.014
Vitvi16g02140	Vitvi00g00316	1	1	1	1	1	1
Vitvi16g02139	VIT_00s0258g00060	1	1	1	1	1	1
Vitvi16g02138	VIT_00s0258g00070	1	1	1	1	1	1
Vitvi16g02137	VIT_00s0258g00090	57.83	12	22.366	801.468	357.891	383.03
Vitvi16g02136	VIT_00s0258g00100	1	1	1	304.038	268.035	112.792
Vitvi16g02136	VIT_00s0258g00100	7.648	16.122	1	66.233	1	78.287
Vitvi16g02135	Vitvi00g00318	1	1	1	1	1	1
Vitvi16g02134	VIT_00s0258g00110	10	1	1	13.015	15	5.073
Vitvi16g02133	VIT_00s0258g00120	39.146	11.392	1	16.217	1	43.162
Vitvi16g02132	VIT_00s0258g00130	9	1	9	77.19	75.641	36.982
Vitvi16g02131	LOC104878253	76.072	22.486	57.36	67.68	37.625	19.154
Vitvi16g02130	VIT_00s0258g00140	575.814	456.115	430.548	309.205	157.144	187.457
Vitvi07g02876	LOC104878257	1	1	1	1	4	1
Vitvi07g02875	VIT_00s0260g00030	1	1	1	1	1	1
Vitvi07g02874	VIT_00s0260g00040	1	1	1	1	1	1
Vitvi07g02873	Vitvi00g00320	1	1	1	1	1	1
Vitvi07g02872	VIT_00s0260g00050	5	1	1	1	1	1
Vitvi07g02871	VIT_00s0260g00060	1446	1508	2225.21	3156.01	2572	2439
Vitvi07g02870	Vitvi00g00324	60.792	76.82	104.011	205.125	240.364	262.244
Vitvi07g02869	VIT_00s0260g00070	23.753	37.982	41.406	17.861	32.09	3.899
Vitvi07g02868	Vitvi00g00326	1	7	9	1	1	1
Vitvi07g02867	VIT_00s0260g00080	8423.51	8622.77	10473.1	7354.69	7032.06	7674.44
Vitvi07g02866	Vitvi00g00327	1	1	1	1	1	1
Vitvi10g02249	VIT_00s0262g00010	1	1	1	176	231	119
Vitvi10g02248	LOC100854657	1	1	1	55.587	20	22.716
Vitvi10g02247	VIT_00s0262g00020	1	1	1	5	1	1
Vitvi10g02246	VIT_00s0262g00030	1	1	1	1	1	1
Vitvi10g02245	Vitvi00g00331	5	1	2	8	12	7
Vitvi10g02244	VIT_00s0262g00070	5	24	1	4	7	7
Vitvi10g02243	VIT_00s0262g00080	1	1	1	10.952	1	3.239
Vitvi10g02242	VIT_00s0262g00090	1	1	1	198	144	37
Vitvi10g02241	VIT_00s0262g00100	1	1	1	1	1	1
Vitvi10g02240	VIT_00s0262g00110	1	1	1	61.413	41	17.284
Vitvi10g02239	VIT_00s0262g00120	7	1	6	433	154.776	167.102
Vitvi10g02238	VIT_00s0262g00130	7	5.916	1	48.054	86.553	23.309
Vitvi10g02237	VIT_00s0262g00150	9	1	1	1	1	1
Vitvi10g02236	VIT_00s0262g00160	10	1	1	1	1	1
Vitvi10g02235	LOC104878264	1	4.526	1	163.521	60.605	71.84
Vitvi10g02234	VIT_00s0262g00180	1	1	1	175.145	84.488	63.236
Vitvi10g02233	LOC104878261	1	1	1	1	6	1
Vitvi00g00338	0	1	1	1	1	1	1
Vitvi00g00339	VIT_00s0266g00010	1	1	1	1	1	1
Vitvi00g01467	VIT_00s0266g00020	1	1	1	1	1	1
Vitvi00g00340	VIT_00s0266g00030	1	1	1	1	1	1
Vitvi00g00341	LOC104878270	1	1	1	5	1	1
Vitvi00g01453	VIT_00s0266g00040	1	1	1	1	1	1
Vitvi00g01443	0	1	1	1	1	1	1
Vitvi00g01462	VIT_00s0266g00070	1	1	1	1	1	1
Vitvi00g01444	Pseudogene	1	1	1	1	1	1
Vitvi00g01685	VIT_00s0266g00080	1	1	1	1	1	1
Vitvi00g00342	VIT_00s0266g00090	1	1	1	1	1	1
Vitvi00g00343	0	1	1	1	1	1	1
Vitvi07g02902	LOC100852895	1	1	1	81.332	34.765	1
Vitvi07g02902	LOC100852895	1	1	1	1	1	9.052
Vitvi07g02902	LOC100852895	54.692	141.947	78.318	1	1	1
Vitvi07g02902	LOC100852895	1	7.159	1	1	1	1
Vitvi07g02902	LOC100852895	361.676	294.895	389.909	220.134	224.238	212.23
Vitvi07g02903	VIT_00s0267g00020	1	1	1	1	1	1
Vitvi07g02904	VIT_00s0267g00030	1	1	1	1	1	1
Vitvi07g02904	VIT_00s0267g00030	1	1	1	1	1	1
Vitvi07g02904	VIT_00s0267g00030	1	1	1	1	1	1
Vitvi07g02904	VIT_00s0267g00030	1	1	1	1	1	1
Vitvi07g02905	VIT_00s0267g00040	1	1	1	1	1	1
Vitvi07g02906	LOC104878272	1	1	1	1	1	1
Vitvi07g02907	Vitvi00g00347	1	1	1	1	1	1
Vitvi07g02908	Vitvi00g00348	1	1	1	1	1	1
Vitvi07g02909	Vitvi00g00349	1	1	1	1	1	1
Vitvi07g02910	VIT_00s0267g00050	1	1	1	1	1	1
Vitvi07g02911	VIT_00s0267g00060	1	1	1	1	1	1
Vitvi10g02174	VIT_00s0271g00010	1	1	1	1	1	1
Vitvi10g02173	VIT_00s0271g00020	1	1	1	1	1	1
Vitvi10g02172	LOC104878280	11	6	1	1	1	12
Vitvi10g02171	Vitvi00g01445	1	1	1	1	1	1
Vitvi10g02170	VIT_00s0271g00030	1	1	1	1	1	1
Vitvi10g02169	VIT_00s0271g00040	1	1	1	1	1	1
Vitvi10g02168	VIT_00s0271g00050	1	9	20	1	16	1
Vitvi10g02167	VIT_00s0271g00060	1	1	1	1	7	1
Vitvi10g02166	VIT_00s0271g00070	142	119	165	162	123	177
Vitvi10g02165	VIT_00s0271g00080	358.031	394.989	490.495	584.487	595.788	467.877
Vitvi10g02164	LOC100853869	1	1	1	1	1	1
Vitvi10g02163	VIT_00s0271g00090	28.169	50.737	46.396	114.033	126.649	175.606
Vitvi10g02162	VIT_00s0271g00100	211.305	141.766	172.625	170.901	179.748	88.264
Vitvi10g02161	VIT_00s0271g00110	2	4	7	175.546	8.512	33.062
Vitvi10g02160	Vitvi00g00360	1	1	1	1	1	1
Vitvi13g02588	Vitvi00g00361	13.908	1	1	2	7	1
Vitvi13g02589	VIT_00s0273g00020	148.126	84.962	101.555	119.455	95.002	119.882
Vitvi13g02590	VIT_00s0273g00030	3	1	1	2	14.002	1
Vitvi13g02591	VIT_00s0273g00040	1	1	1	1	1	1
Vitvi07g02745	VIT_00s0275g00010	21886.4	15876.1	18373.8	20166.9	26903.9	24661.4
Vitvi07g02744	Vitvi00g00363	1	1	1	5	1	6
Vitvi07g02743	Vitvi00g00364	1	1	1	1	1	1
Vitvi07g02742	Vitvi00g00365	1	1	1	1	1	1
Vitvi07g02741	VIT_00s0275g00030	15114	13900.8	12853.3	8326.65	7820.09	7951.16
Vitvi07g02740	Vitvi00g00366	1	1	1	1	1	1
Vitvi07g02739	Vitvi00g00367	1	1	1	1	1	1
Vitvi07g02738	Vitvi00g00368	1	1	1	1	1	1
Vitvi07g02737	VIT_00s0275g00060	42.385	19	18	934.898	810.186	726.637
Vitvi07g03180	LOC104878283	1	1	1	1	1	1
Vitvi07g03180	LOC104878283	1	1	1	1	1	1
Vitvi07g03180	LOC104878283	1	1	47.74	99.79	1	1
Vitvi07g03180	LOC104878283	1	1	1	1	1	1
Vitvi07g03180	LOC104878283	1	1	1	1	1	1
Vitvi07g03180	LOC104878283	1	1	1	1	1	1
Vitvi07g03180	LOC104878283	1	1	1	1	1	5.631
Vitvi07g03180	LOC104878283	20.243	11.894	77.326	24.041	52.118	30.822
Vitvi07g03180	LOC104878283	1	76.451	70.768	23.098	82.073	48.198
Vitvi07g03180	LOC104878283	1	1	9.28	1	1	1
Vitvi07g03180	LOC104878283	54.097	3.144	1	1	7.573	22.75
Vitvi07g03180	LOC104878283	1	1	1	1	1	1
Vitvi07g03180	LOC104878283	408.57	330.028	402.364	363.865	289.498	526.675
Vitvi07g03180	LOC104878283	1	1	1	60.351	1	1
Vitvi07g03181	Vitvi00g00370	1	1	1	1	1	1
Vitvi07g03182	LOC100264908	1	1	1	1	1	1
Vitvi07g03183	VIT_00s0276g00020	4	34	23	42	16	19
Vitvi07g03184	VIT_00s0276g00030	1	1	1	1	1	1
Vitvi07g03185	Vitvi00g00372	1	7	1	1	1	1
Vitvi07g03186	Vitvi00g00373	1	1	1	1	1	1
Vitvi07g03187	Vitvi00g00374	1	1	1	1	1	1
Vitvi07g03188	VIT_00s0276g00050	29.06	27.545	73.594	64.28	102.949	80.95
Vitvi07g03189	VIT_00s0276g00060	63.759	106.84	85.437	46.105	70.433	54.89
Vitvi07g03190	LOC104878286	25.249	32.002	32.788	27	14.569	30.712
Vitvi07g03191	VIT_00s0276g00070	22.995	13.364	27	26.866	67	66.149
Vitvi07g03192	VIT_00s0276g00080	1	1	1	14	15	12.932
Vitvi07g03193	Vitvi00g00377	1	1	1	1	1	1
Vitvi07g03194	LOC100854205	1	1	1	84	81	17
Vitvi03g01885	VIT_00s0281g00010	46.411	38.698	63.966	12.922	69.284	89.6
Vitvi03g01884	VIT_00s0281g00020	3	7	5	43	26	2
Vitvi03g01883	Vitvi00g00378	1	1	1	1	1	1
Vitvi03g01882	Vitvi00g00379	1	1	1	1	1	1
Vitvi03g01881	VIT_00s0281g00030	30	1	8	8	10	9
Vitvi10g02352	VIT_00s0285g00010	42	20	24	29	24	37
Vitvi10g02353	VIT_00s0285g00020	40	28	33	51	44	94
Vitvi10g02354	VIT_00s0285g00030	1551.73	1243.59	1392.9	1353.74	1083.33	1472.58
Vitvi10g02355	VIT_00s0285g00040	1	1	1	1	1	1
Vitvi10g02356	LOC104878298	59.932	41.78	69.736	72.126	65.451	77.247
Vitvi10g02357	Vitvi00g00380	18	17	12	30	29	37
Vitvi10g02358	VIT_00s0285g00050	10.352	1	3	1	10.021	1
Vitvi10g02359	LOC104878300	1	1	1	1	1	1
Vitvi10g02360	Vitvi00g00381	1	1	1	1	1	1
Vitvi10g02361	VIT_00s0285g00060	18.809	1	9.297	8.714	1	1
Vitvi10g02362	VIT_00s0285g00090	1	1	1	1	13	1
Vitvi10g02363	Vitvi00g00384	2.157	9.01	1	4.429	2.02	3.5
Vitvi10g02140	VIT_00s0286g00010	1	1	1	1	1	1
Vitvi10g02141	VIT_00s0286g00020	296	318	417	415	690.684	652
Vitvi10g02142	VIT_00s0286g00030	1	1	1	4	37	31
Vitvi10g02143	VIT_00s0286g00040	1	1	1	26	74	75
Vitvi10g02144	VIT_00s0286g00060	1	1	1	1	1	1
Vitvi10g02145	VIT_00s0286g00080	7	1	1	3	9	2
Vitvi10g02146	Vitvi00g00388	50	7	1	19	15	21.344
Vitvi10g02147	VIT_00s0286g00090	1	1	1	1	1	1
Vitvi10g02148	VIT_00s0286g00100	1	1	1	1	1	1
Vitvi10g02149	VIT_00s0286g00110	1	1	1	1	1	1
Vitvi10g02150	VIT_00s0286g00120	48	66	61	21	50	69
Vitvi10g02151	VIT_00s0286g00130	226	82	120	122	134	161.656
Vitvi10g02152	VIT_00s0286g00140	1101.34	930.92	1682.23	192.445	336.066	306.327
Vitvi02g01792	VIT_00s0287g00010	109.403	107.831	97.897	132.578	146.05	96.257
Vitvi02g01793	LOC100852456	96.773	108.896	116.401	141.579	101.104	91.549
Vitvi02g01794	VIT_00s0287g00020	97.111	18.371	1	150.703	173.201	22.473
Vitvi02g01794	VIT_00s0287g00020	1	46.955	89.785	53.393	1	54.64
Vitvi02g01795	VIT_00s0287g00030	1917.94	1629.29	2313.44	2169.65	2415	1900.72
Vitvi02g01796	VIT_00s0287g00050	354.966	300.001	526	419.877	338	283
Vitvi02g01797	VIT_00s0287g00070	26	31	114	92	39	106
Vitvi02g01798	VIT_00s0287g00080	608	609	822	856	654	833
Vitvi02g01799	VIT_00s0287g00090	1	1	1	1	1	1
Vitvi02g01800	VIT_00s0287g00100	1	1	1	1	1	1
Vitvi02g01801	Vitvi00g00399	1	1	1	1	1	1
Vitvi02g01802	Vitvi00g00400	1	1	1	1	1	1
Vitvi02g01803	LOC104878307	1	9	19.679	76.52	52.384	40.275
Vitvi18g03368	LOC104878308	1	1	1	4	1	1
Vitvi18g03368	LOC104878308	1	1	1	1	1	1
Vitvi18g03367	VIT_00s0288g00010	1	1	10	5	11	1
Vitvi18g03366	VIT_00s0288g00020	1	1	17	1	3	8
Vitvi18g03365	LOC104877406	1	1	1	1	1	1
Vitvi18g03364	Vitvi00g00403	1	1	1	1	1	1
Vitvi18g03363	VIT_00s0288g00030	1	1	1	1	1	1
Vitvi18g03362	VIT_00s0288g00040	1	1	1	1	1	1
Vitvi18g03361	GSVIVT00038682001	1	1	1	1	1	1
Vitvi18g03360	VIT_00s0288g00050	1	1	1	1	1	1
Vitvi18g03360	VIT_00s0288g00050	1	1	1	1	1	1
Vitvi18g03360	VIT_00s0288g00050	1	1	1	1	1	1
Vitvi18g03359	VIT_00s0288g00060	1	1	1	1	4.998	4
Vitvi18g03359	VIT_00s0288g00060	6	1	7	5	5.002	5
Vitvi18g03358	VIT_00s0288g00070	1	1	1	1	1	19
Vitvi18g03358	VIT_00s0288g00070	1	1	1	37.278	30	1
Vitvi18g03358	VIT_00s0288g00070	1	1	1	83.722	77	31
Vitvi18g03358	VIT_00s0288g00070	1	1	1	1	1	1
Vitvi16g02116	LOC104878313	1	6	1	131.016	35.75	56.013
Vitvi16g02117	VIT_00s0294g00020	1	1	1	472.047	209.763	149.269
Vitvi16g02118	VIT_00s0294g00030	1	1	1	1	1	1
Vitvi16g02119	VIT_00s0294g00040	1	1	1	21.49	13.245	23.772
Vitvi16g02120	VIT_00s0294g00060	1	1	1	1	1	18
Vitvi16g02121	VIT_00s0294g00070	1	1	1	1	1	1
Vitvi16g02122	VIT_00s0294g00080	8	9	1	646.496	357	330
Vitvi16g02123	VIT_00s0294g00090	1	1	1	693.866	300.246	147.93
Vitvi16g02123	VIT_00s0294g00090	19.739	1	1	40.311	60.615	51.93
Vitvi16g02123	VIT_00s0294g00090	1	3.897	25.919	67.8	85.582	147.502
Vitvi16g02124	VIT_00s0294g00100	1	1	1	58.78	32.994	16.988
Vitvi02g01724	VIT_00s0299g00010	68	127	120	134	89.013	131
Vitvi02g01723	VIT_00s0299g00030	1523.57	1511.62	1913.68	2097.12	1848.19	1924.4
Vitvi02g01722	VIT_00s0299g00040	335.823	303	407	409.581	257.082	234
Vitvi02g01721	VIT_00s0299g00060	1333.99	1387.01	2217	2564.33	2247.64	2360
Vitvi02g01721	VIT_00s0299g00060	219.199	205.937	1	1	68.734	1
Vitvi02g01720	VIT_00s0299g00070	152	84	174	107	160	160
Vitvi02g01719	Vitvi00g00415	1	1	1	1	1	1
Vitvi02g01718	VIT_00s0299g00080	1188.24	755.261	1258.21	911.469	954.999	861.596
Vitvi02g01718	VIT_00s0299g00080	358.556	281.127	385.688	133.825	198.501	201.657
Vitvi02g01718	VIT_00s0299g00080	1516.8	1918.67	2037.34	893.239	882.84	983.052
Vitvi02g01718	VIT_00s0299g00080	448.396	261.947	394.761	149.746	219.66	93.695
Vitvi02g01717	VIT_00s0299g00100	3513.47	3906.11	3875.37	2846.11	4515.67	7034.05
Vitvi02g01716	VIT_00s0299g00110	1286.39	1054	1326	396	552	369
Vitvi04g02296	VIT_00s0302g00010	432.075	534.741	416.954	446.466	330.224	245.865
Vitvi04g02295	VIT_00s0302g00020	12	43	16	641.009	767	215
Vitvi04g02294	VIT_00s0302g00030	1	1	1	1	1	12
Vitvi04g02293	VIT_00s0302g00040	1	1	1	2	1	1
Vitvi04g02292	VIT_00s0302g00050	394	398	573	475	492	520
Vitvi04g02291	Vitvi00g00422	1	1	1	1	1	1
Vitvi04g02290	VIT_00s0302g00060	107	111	118	82	65	100
Vitvi16g02115	VIT_16s0039g01150	1	1	1	1	1	1
Vitvi16g02114	Vitvi00g00423	1	1	1	1	1	1
Vitvi16g02113	VIT_16s0039g01180	24.023	6.026	41.293	42.542	53.068	95.082
Vitvi16g02112	VIT_16s0039g01200	1	1	1	65.873	91.063	106.634
Vitvi16g02111	VIT_16s0039g01210	1	1	1	200.064	271.687	293.199
Vitvi16g02110	Vitvi00g00424	1	1	1	1	1	1
Vitvi16g02109	VIT_16s0039g01250	1	1	1	1	1	1
Vitvi16g02108	VIT_16s0039g01260	1	1	1	13.065	32.132	3.263
Vitvi16g02107	VIT_16s0039g01270	1	1	1	1	1	1
Vitvi16g02106	Vitvi00g00426	1	1	1	1	1	1
Vitvi16g02105	VIT_16s0039g01310	122	71	156	3900.16	4235.68	3701.09
Vitvi16g02104	VIT_16s0039g01330	56	26	49	1708.04	1486.47	1473.93
Vitvi16g02103	VIT_16s0039g01340	1	1	1	1	1	1
Vitvi13g02578	VIT_00s0308g00010	7	1	1	1	1	1
Vitvi13g02579	Vitvi00g00428	1	1	1	1	1	1
Vitvi13g02580	Vitvi00g00429	1	1	1	1	1	1
Vitvi13g02581	LOC104878322	1	1	1	1	1	1
Vitvi13g02582	VIT_00s0308g00020	1	1	1	1	1	1
Vitvi13g02583	VIT_00s0308g00030	12.005	1	12.218	11.304	14.261	12.004
Vitvi13g02584	VIT_00s0308g00040	1	1	1	1	1	1
Vitvi02g01791	VIT_00s0309g00010	33.889	64.674	33.215	65.855	78.799	45.887
Vitvi02g01790	VIT_00s0309g00020	875.927	558.273	674.703	559.244	582.846	389.194
Vitvi02g01789	VIT_00s0309g00040	12	18	16	3	11	1
Vitvi02g01788	VIT_00s0309g00050	100.971	116.94	22.998	38	11	1
Vitvi02g01787	LOC104878324	1	1	1	1	1	1
Vitvi02g01786	VIT_00s0309g00080	1	3	1	4.001	1	1
Vitvi02g01785	Vitvi00g00433	1	1	1	1	1	1
Vitvi02g01784	VIT_00s0309g00090	71.029	41.058	13.002	1	6	1
Vitvi02g01783	Vitvi00g00434	4	1	1	1	1	1
Vitvi03g01899	Vitvi00g00435	1	1	1	1	1	1
Vitvi14g03118	VIT_00s0316g00010	323.143	242.712	433.128	1621.3	1630.37	1306.6
Vitvi14g03117	VIT_00s0316g00020	1	1	1	1	1	1
Vitvi14g03116	LOC104878326	1	1	1	5.242	1	1
Vitvi14g03115	LOC104878327	919.271	479.424	857.637	483.124	744.139	519.029
Vitvi14g03114	Vitvi00g00439	1	1	8.678	1	1	3
Vitvi14g03113	Vitvi00g00440	1	1	1	1	1	1
Vitvi14g03112	LOC104878328	55.759	1	92.306	7.52	40.521	3.578
Vitvi14g03111	LOC104878325	206.916	150.232	153.749	42.862	99.706	18.767
Vitvi14g03110	VIT_00s0316g00040	4.889	3.15	7.456	12.404	8.107	2.096
Vitvi14g03109	LOC104878329	1	1	1	1	1	1
Vitvi14g03108	VIT_00s0316g00050	1	1	1	1	1	1
Vitvi14g03107	VIT_00s0316g00060	16.018	7	2.022	17.521	15.688	1
Vitvi00g01764	VIT_00s0319g00010	298.94	269.045	344.441	386.438	437.82	314.517
Vitvi00g01765	VIT_00s0319g00040	1	1	1	1	1	1
Vitvi00g00441	0	1	1	5.269	1	1	1
Vitvi00g00442	0	13	1	1	1	1	1
Vitvi00g01766	VIT_00s0319g00050	1	1	1	1	2	1
Vitvi00g00443	VIT_00s0319g00060	37.316	45.548	12.001	73.49	65.649	82.091
Vitvi00g01767	VIT_00s0319g00070	1	1	1	1	1	1
Vitvi00g01768	VIT_00s0327g00010	1	1	1	1	1	1
Vitvi00g00444	VIT_00s0327g00020	44.502	51.141	41.238	98.984	113.249	117.474
Vitvi00g00446	0	1	1	1	1	1	1
Vitvi00g00447	0	1	1	1	1	1	1
Vitvi00g01769	VIT_00s0327g00030	2	1	1	6	1	1
Vitvi00g00448	0	1	1	1	1	1	1
Vitvi00g00449	VIT_00s0327g00070	1	1	1	1	5	1
Vitvi00g00450	0	2	9.001	17.374	1	6	1
Vitvi01g02304	VIT_00s0332g00010	14833.1	12579.1	14402.6	37252.6	30869.6	32283.8
Vitvi01g02305	GSVIVT00035660001	9885.29	8730.79	10332.9	13905.9	11361.6	10975.3
Vitvi01g02306	VIT_00s0332g00050	6262	4673.74	4811	3737	4644	4701
Vitvi01g02307	VIT_00s0332g00060	20478.3	17529.9	16302	12841.2	13435.1	14449.4
Vitvi01g02308	VIT_00s0332g00070	21	26	25	17	7	25
Vitvi01g02309	VIT_00s0332g00080	402	317	300.375	314.699	306.689	308
Vitvi01g02310	VIT_00s0332g00090	175	113	142	101	162	125
Vitvi01g02311	VIT_00s0332g00100	1	1	10	1	1	1
Vitvi01g02312	VIT_00s0332g00110	94814	76164.3	76127.9	66474.3	71370.8	73291.9
Vitvi01g02313	VIT_00s0332g00120	1	1	1	1	1	1
Vitvi01g02314	VIT_00s0332g00130	45332.1	35852.6	44713	33323	34606.5	33666.1
Vitvi01g02315	VIT_00s0332g00140	11935.4	10101.6	11986.8	15770.3	13999.1	11884.6
Vitvi01g02316	VIT_00s0332g00150	1038.37	711.245	941.15	1260.51	1003.49	1003.9
Vitvi01g02317	VIT_00s0332g00160	46886.6	41712	50901.8	58376.2	50922	44312.1
Vitvi01g02318	VIT_00s0332g00170	14864.7	12900.1	15390.9	19997.1	16609.6	14267.2
Vitvi07g02735	VIT_00s0335g00010	76.469	86.211	85.629	4430.2	4407.49	4281.02
Vitvi07g02734	VIT_00s0335g00020	117	122	108.956	2079.4	1907.45	1947.05
Vitvi07g02733	Vitvi00g00459	1	1	1	1	1	1
Vitvi07g02732	VIT_00s0335g00050	1	1	1	1	1	1
Vitvi07g02731	VIT_00s0335g00070	1	1	1	1	1	1
Vitvi07g02730	VIT_00s0335g00080	518.965	352.847	600.216	661.927	688.895	881.602
Vitvi07g02729	VIT_00s0335g00090	266.834	283.199	211.257	375.226	380.833	470.524
Vitvi17g01694	Vitvi00g00462	1	1	1	1	1	1
Vitvi17g01695	Vitvi00g00463	1	1	1	1	1	1
Vitvi17g01696	Vitvi00g00464	1	1	1	1	1	1
Vitvi17g01697	VIT_00s0336g00010	1	1	1	1	1	1
Vitvi17g01698	Vitvi00g00466	1	1	1	1	1	1
Vitvi17g01699	VIT_00s0336g00020	1	1	1	1	1	1
Vitvi07g02948	VIT_00s0337g00010	291.259	161.982	220.583	172.853	145.621	167.362
Vitvi07g02949	VIT_00s0337g00020	1	1	1	1	1	1
Vitvi07g02950	VIT_00s0337g00030	1	1	1	1	1	1
Vitvi07g02951	VIT_00s0337g00040	576	1029	1445.67	33	18	130
Vitvi07g02952	Vitvi00g00471	1	1	1	1	1	1
Vitvi07g02953	VIT_00s0337g00060	668	684.649	785	1375	1083.76	1004
Vitvi07g02954	VIT_00s0337g00070	304	399	445	259	244.004	194.013
Vitvi07g02955	VIT_00s0337g00080	75	142	79	77.204	63.311	134.067
Vitvi07g02956	LOC104878342	1	1	1	7	26	7
Vitvi07g02957	VIT_00s0337g00090	1	1	1	1	1	1
Vitvi07g02988	LOC104878346	73	14	32	20.559	25	53
Vitvi07g02989	VIT_00s0340g00040	253	197.968	168	145	203.407	157.833
Vitvi07g02990	VIT_00s0340g00050	163.7	67.939	126.142	3222.83	2472.82	1667.92
Vitvi07g02991	VIT_00s0340g00070	321.293	221	328	441.307	401.404	371.417
Vitvi07g02991	VIT_00s0340g00070	27.707	1	1	45.706	71.596	22.583
Vitvi07g02992	VIT_00s0340g00080	2063.96	2220	2729	3603.45	3229.53	3042.59
Vitvi07g02993	VIT_00s0340g00090	1	1	1	1	1	1
Vitvi02g01736	VIT_00s0341g00010	1546	1651	2181.17	2970.26	2668.28	3063
Vitvi02g01735	VIT_00s0341g00020	2915.08	2473.1	3216.4	3780.72	3824.93	3550
Vitvi02g01734	VIT_00s0341g00030	542	537	887.02	1006.34	794	868
Vitvi02g01733	VIT_00s0341g00050	623	417.438	441	481	456	584
Vitvi02g01732	VIT_00s0341g00040	1	1	1	9	3	5
Vitvi02g01731	VIT_00s0341g00060	68	83	179	130	104	96
Vitvi02g01730	VIT_00s0341g00070	2333.53	1858.76	2431.96	425.909	507.605	459.587
Vitvi02g01729	VIT_00s0341g00080	23	9	18	14	80	34
Vitvi00g01786	VIT_00s0342g00010	1	1	1	3	1	1
Vitvi00g01787	VIT_00s0342g00020	1	1	1	1	1	1
Vitvi00g00491	VIT_00s0342g00030	1	1	20	1	23.478	1
Vitvi00g00492	GSVIVT00008472001	8.014	1	19	1	4	5
Vitvi00g00493	0	1	1	1	1	1	1
Vitvi00g00494	0	11	1	1	10	1	8
Vitvi00g00495	0	1	1	1	1	1	1
Vitvi00g00496	VIT_00s0342g00040	1	1	1	1	1	1
Vitvi03g01880	Vitvi00g00497	1	1	1	1	1	1
Vitvi03g01879	Vitvi00g00498	1	1	1	1	1	1
Vitvi03g01878	VIT_00s0344g00010	1	1	1	1	1	4
Vitvi03g01877	VIT_00s0344g00020	25.886	32.192	34.32	39.215	31.166	23.059
Vitvi02g01819	Vitvi00g00499	34	20.898	19	26.004	42.824	31.937
Vitvi02g01818	VIT_00s0345g00010	497.191	479.465	582.951	651.3	559.175	760.333
Vitvi10g02329	Vitvi00g00501	1	1	1	1	1	1
Vitvi10g02328	VIT_00s0347g00030	1086.09	966.869	928.68	348.248	268.069	205.734
Vitvi10g02327	VIT_00s0347g00040	1	1	1	31	26	11
Vitvi10g02326	Vitvi00g00504	1	7.925	1	1	1	1
Vitvi10g02325	VIT_00s0347g00050	88	42	40.078	11	12	11.999
Vitvi10g02324	VIT_00s0347g00060	1775.05	1484.36	1697.56	758.042	604.602	434.012
Vitvi10g02323	LOC104878348	396.78	210.448	249.353	206.878	159.034	172.833
Vitvi10g02322	VIT_00s0347g00070	75.966	69.71	71.071	418.892	189.421	256.93
Vitvi10g02321	VIT_00s0347g00080	571.51	577.33	545.306	448.952	355.484	305.662
Vitvi10g02320	LOC100852711	283.476	232.325	254.061	511.82	445.884	325.054
Vitvi10g02319	VIT_00s0347g00110	44.116	49.824	40.976	341.339	250.12	270.098
Vitvi03g01892	Vitvi00g00509	1	1	1	1	1	1
Vitvi03g01893	Vitvi00g00510	1	1	1	1	1	1
Vitvi10g02131	Vitvi00g00511	1	1	1	1	1	1
Vitvi10g02132	Vitvi00g00512	1	1	1	1	1	1
Vitvi10g02133	VIT_00s0353g00020	9	1	10	31	51.587	16.999
Vitvi10g02134	VIT_00s0353g00030	1	1	1	1	6.412	4
Vitvi10g02135	VIT_00s0353g00050	408.196	343.927	400.9	490.204	452.327	418.028
Vitvi10g02136	LOC100853116	1	1	3	5	14	1
Vitvi10g02137	Vitvi00g00517	1	1	1	1	1	1
Vitvi10g02138	Vitvi00g00518	1	1	1	1	1	1
Vitvi10g02139	VIT_00s0353g00060	786.991	512	681.79	1873.35	997	675
Vitvi04g02303	Vitvi00g00520	4	4	1	1	2	1
Vitvi07g03024	VIT_00s0358g00010	25	80	107	87	114	138
Vitvi07g03023	LOC104878356	11	1	1	10	18	96.016
Vitvi07g03022	LOC104878357	1	1	1	3	9	1
Vitvi07g03021	VIT_00s0358g00020	1	1	1	1	1	1
Vitvi07g03020	Vitvi00g00521	1	1	1	1	1	1
Vitvi07g02859	Vitvi00g00522	1	1	1	1	1	1
Vitvi07g02860	VIT_00s0360g00010	209.103	330	493.384	412.998	385.001	383
Vitvi07g02861	VIT_00s0360g00020	1186.66	1285.52	1622.72	1452.82	1378.18	1482.1
Vitvi07g02862	VIT_00s0360g00030	16	9	9	6	23	10
Vitvi07g02863	VIT_00s0360g00050	692.505	813.748	1052.79	1489.72	1522.13	1228.98
Vitvi07g02863	VIT_00s0360g00050	318.495	345.252	421.209	624.315	451.874	269.015
Vitvi07g02864	Vitvi00g00528	1	1	1	1	1	1
Vitvi10g02187	VIT_00s0361g00010	1	1	1	1	1	1
Vitvi10g02186	VIT_00s0361g00030	1	1	1	1	1	1
Vitvi10g02185	VIT_00s0361g00040	3060	3770.36	5500.02	1470	1936.01	1850.01
Vitvi10g02184	VIT_00s0361g00050	7	10	6	55	64	54
Vitvi10g02183	Vitvi00g00532	1	1	1	1	1	1
Vitvi10g02182	Vitvi00g01442	1	1	1	1	1	1
Vitvi10g02181	VIT_00s0361g00060	1	1	1	8	1	1
Vitvi10g02180	VIT_00s0361g00070	1	1	1	1	1	1
Vitvi10g02179	Vitvi00g01441	1	1	1	1	1	1
Vitvi10g02178	VIT_00s0361g00080	7721.68	7128.85	8689.38	5720.81	6113.78	6476.22
Vitvi10g02177	VIT_00s0361g00090	23	7	5	16	67	67
Vitvi10g02176	VIT_00s0361g00100	2972.18	2425.12	3053.38	4432.84	3851.67	3809.37
Vitvi10g02175	VIT_00s0361g00110	203.921	186.862	247.889	321.608	329.948	315.466
Vitvi07g02847	VIT_00s0362g00010	220	148	144	53	72	62
Vitvi07g02846	LOC104878360	16.001	29.036	36.699	38.394	15.699	68.777
Vitvi07g02845	Vitvi00g00538	1	1	1	1	1	1
Vitvi07g02844	Vitvi00g00539	1	1	1	1	1	1
Vitvi07g02843	LOC104878359	1	1	1	2	1	2
Vitvi07g02843	LOC104878359	1	1	1	1	1	1
Vitvi07g02842	Vitvi00g00540	1	1	1	1	1	1
Vitvi01g02319	VIT_00s0365g00010	1	1	1	1	1	1
Vitvi00g00541	No stop	609.778	488.989	603.886	176.265	210.693	222.553
Vitvi00g01804	LOC104878361	9	1	1	1	1	1
Vitvi00g01805	VIT_00s0366g00020	11	121	199	7646.28	3605.14	4137.22
Vitvi00g00542	0	1	1	1	1	1	1
Vitvi00g00543	0	1	1	1	1	1	1
Vitvi00g00544	0	1	1	1	1	1	1
Vitvi00g00545	0	1	1	1	1	8	1
Vitvi00g00546	No stop	1	1	1	1	1	1
Vitvi00g00547	0	1	1	1	1	1	1
Vitvi00g01806	VIT_00s0367g00010	3	15	1	4	3	8
Vitvi02g01742	VIT_00s0369g00010	1	1	1	1	1	1
Vitvi02g01743	Vitvi00g00548	1	1	1	1	1	1
Vitvi02g01744	VIT_00s0369g00040	1	1	1	1	1	1
Vitvi02g01745	VIT_00s0369g00050	49	28	27	32	37	33
Vitvi10g02342	VIT_00s0370g00010	353	352	365	979.594	795.252	743
Vitvi10g02343	VIT_00s0370g00020	685	939	1274	1479	1518	1238.04
Vitvi10g02344	VIT_00s0370g00030	1719	1480.6	1944.06	2215.08	2234.35	2176
Vitvi10g02345	VIT_00s0370g00050	3028.13	2604	3338.11	3386.5	3408	3434.97
Vitvi10g02346	VIT_00s0370g00060	177	156	234	442.999	499	413
Vitvi10g02347	VIT_00s0370g00070	1245	1275.74	1741.05	3489.55	2801.6	2442
Vitvi10g02348	VIT_00s0370g00090	1379	1005	1084	1089.19	1101	1031
Vitvi10g02349	LOC104878362	1	22.24	1	54.801	45.979	38
Vitvi07g03074	VIT_00s0371g00010	1	1	1	1	1	1
Vitvi07g03075	VIT_00s0371g00020	1	1	1	1	1	1
Vitvi07g03076	VIT_00s0371g00040	1	1	1	1	1	1
Vitvi07g03077	VIT_00s0371g00050	36	4.969	1	1	1	1
Vitvi07g03078	VIT_00s0371g00060	1	1	1	1	1	1
Vitvi07g03079	VIT_00s0371g00070	1	1	1	1	1	1
Vitvi07g03080	VIT_00s0371g00090	1	1	1	1	1	1
Vitvi07g03081	VIT_00s0371g00100	3779.19	4139.74	4854.56	3409.13	3586.36	4144.62
Vitvi07g03082	VIT_00s0371g00110	1	1	1	1	1	1
Vitvi17g01730	VIT_00s0372g00010	262.132	400.685	556.525	660.362	544.627	432.372
Vitvi17g01731	VIT_00s0372g00020	1	1	1	1	1	1
Vitvi17g01732	VIT_00s0372g00040	1	1	1	1	1	12.997
Vitvi17g01733	Vitvi00g00566	1	1	1	1	1	1
Vitvi17g01734	Vitvi00g00567	1	1	1	1	1	1
Vitvi17g01735	VIT_00s0372g00060	1	1	1	1	1	1
Vitvi17g01736	VIT_00s0372g00070	1	1	1	1	1	8
Vitvi17g01737	VIT_00s0372g00080	1	1	1	1	1	1
Vitvi17g01738	Vitvi00g00569	1	1	1	1	1	1
Vitvi17g01739	VIT_00s0372g00100	1	1	1	1	1	1
Vitvi07g03066	LOC100255913	413.47	681.321	850.989	773.813	1259.02	701.181
Vitvi07g03067	VIT_00s0373g00020	30	17.437	4	43	41	22
Vitvi07g03068	VIT_00s0373g00030	414	553.563	938	394.188	531	531
Vitvi07g03069	Vitvi00g00572	1	1	1	1	1	1
Vitvi07g03070	VIT_00s0373g00040	1624.06	1576.78	2234	2523.03	2206	2038
Vitvi07g03071	VIT_00s0373g00050	1	1	1	5.119	1	1
Vitvi07g02931	VIT_00s0378g00010	107.645	87.7	169.632	271.536	258.528	298.971
Vitvi07g02932	VIT_00s0378g00020	32	16	12	19.008	27	30.068
Vitvi07g02933	VIT_00s0378g00040	68.546	64.543	112.008	79.933	101.381	127.388
Vitvi07g02934	Vitvi00g00577	1	1	1	1	1	1
Vitvi07g02935	Vitvi00g00578	1	1	1	1	1	1
Vitvi17g01690	LOC104878366	1	1	1	1	1	1
Vitvi17g01689	LOC104878367	1	1	1	1	1	1
Vitvi17g01688	VIT_00s0380g00020	1	1	1	1	1	1
Vitvi17g01687	VIT_00s0380g00030	1	1	1	1	1	1
Vitvi17g01686	Vitvi00g00579	1	1	1	1	1	1
Vitvi00g00580	0	1	1	1	1	1	1
Vitvi00g01823	LOC104878368	1	1	1	3	1	5
Vitvi00g00581	0	1	1	1	1	1	1
Vitvi00g00582	VIT_00s0384g00020	22	1	1	18	31.325	1
Vitvi10g02126	LOC104878369	1	1	1	1	1	1
Vitvi10g02127	Vitvi00g00583	1	1	1	1	1	1
Vitvi10g02128	VIT_00s0385g00010	1	1	1	1	1	1
Vitvi10g02129	VIT_00s0385g00020	1	1	1	1	1	1
Vitvi10g02130	LOC100852596	1	1	1	1	1	1
Vitvi07g03065	VIT_00s0386g00010	1	1	1	1	1	1
Vitvi07g03064	VIT_00s0386g00020	552	664.024	763	1651.01	1466	1329
Vitvi07g03063	VIT_00s0386g00030	747.39	549.317	682.533	546.939	617.18	660
Vitvi07g03063	VIT_00s0386g00030	1	1	1	1	1	1
Vitvi07g03063	VIT_00s0386g00030	33.829	128.706	12.467	251.061	233.82	1
Vitvi07g03062	Vitvi00g00588	1	1	1	1	1	1
Vitvi07g03061	VIT_00s0386g00040	1	1	1	1	1	1
Vitvi07g03060	VIT_00s0386g00050	70	119	346	96	374	420
Vitvi07g03059	LOC104878370	1	1	1	8.006	1	1
Vitvi07g03059	LOC104878370	1	1	1	1	1	7
Vitvi07g03058	VIT_00s0386g00060	41.765	76.349	92.843	52.998	41.382	35.355
Vitvi16g02098	VIT_00s0388g00010	1	1	1	8135.3	4227.39	2741.76
Vitvi16g02097	VIT_00s0388g00030	12.707	32.119	29.137	19.029	7.783	7.807
Vitvi16g02096	VIT_00s0388g00040	7.049	5	1	36.709	31.004	4
Vitvi16g02095	VIT_00s0388g00050	1	1	1	80.567	88	29
Vitvi16g02094	VIT_00s0388g00070	1	1	1	1	1	1
Vitvi16g02093	VIT_00s0388g00080	6	7	18	14	1	10
Vitvi16g02092	Vitvi00g00594	1	1	1	1	1	1
Vitvi16g02091	LOC104877290	1	7	1	1500.18	718.681	433.783
Vitvi16g02090	VIT_00s0388g00090	1	1	1	621.079	452.064	184.823
Vitvi02g01725	VIT_00s0389g00010	84.391	104.879	136.315	131.163	156.894	149.077
Vitvi02g01726	VIT_00s0389g00020	2129	2172	2311	3023.01	2420.99	2267
Vitvi02g01727	VIT_00s0389g00030	901.782	593.122	742.156	1065.61	2328.69	1799.73
Vitvi02g01728	VIT_00s0389g00040	19466.3	18593.1	25358.6	17486.1	22230.2	15071.6
Vitvi07g03041	LOC100853145	180.109	129.35	198.112	434.469	259.229	490.916
Vitvi07g03042	LOC104878375	75	26	30	40.106	88	29
Vitvi07g03043	VIT_00s0391g00010	1	1	1	1	1	1
Vitvi07g03044	VIT_00s0391g00020	298.549	247.045	323.616	413.462	331.671	331.775
Vitvi07g03045	VIT_00s0391g00030	1	1	1	1	1	1
Vitvi07g03046	VIT_00s0391g00040	579.578	994.451	625.949	1312.95	1834.18	1688.68
Vitvi07g03046	VIT_00s0391g00040	1	166.839	147.116	1	265.351	559.998
Vitvi07g03046	VIT_00s0391g00040	9.143	1	1	28.511	1	30.13
Vitvi07g03046	VIT_00s0391g00040	1	1	1	11.858	1	26.871
Vitvi07g03046	VIT_00s0391g00040	46.239	1	11.77	38.555	31.449	49.326
Vitvi07g03046	VIT_00s0391g00040	1	64.71	1	45.391	170.697	1
Vitvi07g03046	VIT_00s0391g00040	227.04	1	1	277.733	240.982	1
Vitvi07g03046	VIT_00s0391g00040	1	1	338.166	1	1	1
Vitvi07g03047	VIT_00s0391g00050	50	62	68	93	73	87
Vitvi07g03048	VIT_00s0391g00060	101	58	49	117	73	47
Vitvi07g03049	VIT_00s0391g00070	8718.63	10171.7	15902.6	4199.18	3609.96	2366
Vitvi10g02188	VIT_00s0392g00010	1737.93	1835.71	1919.2	1299.2	1482.31	1335.79
Vitvi10g02189	VIT_00s0392g00020	1	1	1	1	1	1
Vitvi10g02190	VIT_00s0392g00030	1	1	1	1	1	1
Vitvi10g02191	VIT_00s0392g00040	1	1	1	1	1	1
Vitvi10g02192	VIT_00s0392g00050	6	1	1	35	6	1
Vitvi10g02193	LOC104878381	1	1	1	1	1	1
Vitvi10g02194	VIT_00s0392g00060	1	1	1	1	1	1
Vitvi10g02195	VIT_00s0392g00070	1	1	1	1	1	1
Vitvi00g00610	VIT_00s0396g00010	8504	9075.93	11419	15390.9	13104.7	10648
Vitvi00g00612	VIT_00s0396g00030	104	122	112	175	87	101
Vitvi00g00613	0	16	28	8	17	11	9
Vitvi00g01834	VIT_00s0396g00040	1	1	1	1	1	1
Vitvi00g00614	0	36664.4	33957	40164.4	51473.3	44357.5	40796.7
Vitvi00g00615	VIT_00s0396g00050	49220.4	48099	55207.1	74116.9	68015	62070.2
Vitvi00g00616	VIT_00s0396g00060	1478	818	1220	1069	1120	906
Vitvi00g01835	VIT_00s0396g00070	314	130	304	183.002	153	213
Vitvi14g03128	VIT_00s0397g00010	50.81	34.995	100.235	2073.03	1382.94	947.075
Vitvi14g03127	VIT_00s0397g00020	16.833	2.033	1	20.152	18.011	13.445
Vitvi14g03126	LOC100258289	137	98.968	186.083	45.403	107.734	29.565
Vitvi14g03125	VIT_00s0397g00030	55.025	52.026	75.102	12.979	17.443	19
Vitvi14g03124	LOC104877283	78.809	27	98	62.653	89.05	60.482
Vitvi14g03123	LOC100263431	75.572	54.433	122.288	19.047	50.589	31.33
Vitvi14g03122	VIT_00s0397g00040	1	1	1	1	1	1
Vitvi14g03121	VIT_00s0397g00050	318.282	336.46	450.873	1039.46	858.549	503.46
Vitvi14g03120	Vitvi00g00618	1	3	1	6	1	1
Vitvi14g03119	LOC104878384	1	1	1	1	1	1
Vitvi10g02222	VIT_00s0398g00010	1	1	1	1	4	4
Vitvi10g02223	VIT_00s0398g00020	36.505	18	6	391.967	346.016	379.904
Vitvi10g02224	VIT_00s0398g00030	1	1	1	14	9	10
Vitvi10g02225	VIT_00s0398g00040	23.003	10.474	28.406	499.119	439.093	196.691
Vitvi10g02226	VIT_00s0398g00050	1	1	1	1	1	1
Vitvi10g02227	VIT_00s0398g00060	64	39.084	70.983	1562.58	1403.95	1353.72
Vitvi10g02228	LOC104878387	8.653	1	1	5.304	5.983	2.997
Vitvi14g03106	VIT_00s0400g00010	15	29	12	14	10	8
Vitvi14g03105	VIT_00s0400g00020	69.371	34.054	39.721	702.264	502.864	219.7
Vitvi14g03104	VIT_00s0400g00040	1	1	1	1	1	1
Vitvi14g03103	VIT_00s0400g00050	12	8	1	1	3	16
Vitvi14g03102	Vitvi00g00623	1	1	1	1	1	1
Vitvi14g03101	LOC100854351	1	92.017	59.706	490.213	557.524	489.198
Vitvi07g02985	Vitvi00g00625	27	1	17.684	245.741	91.752	87.982
Vitvi07g02986	Vitvi00g00626	1	1	1	9	1	8
Vitvi07g02987	VIT_00s0406g00010	14	20.032	13	1	4.593	23.167
Vitvi07g03178	VIT_00s0408g00010	1	1	1	1	1	1
Vitvi07g03179	VIT_00s0408g00040	1	1	1	1	1	9.1
Vitvi15g01749	VIT_00s0410g00010	1	1	1	1	1	1
Vitvi15g01750	VIT_00s0410g00020	1	1	1	1	1	1
Vitvi15g01751	VIT_00s0410g00030	109.998	60.896	29.003	2	9	3.989
Vitvi15g01752	VIT_00s0410g00040	1	1	1	1	1	1
Vitvi15g01753	Vitvi00g00630	1	1	1	1	1	1
Vitvi15g01754	Vitvi00g00631	1	1	1	1	1	1
Vitvi15g01755	Vitvi00g00632	1	1	1	1	1	1
Vitvi10g02107	LOC100855237	53	26	64	12	8.189	39
Vitvi10g02108	LOC104878394	1	1	1	1	1	1
Vitvi10g02109	VIT_00s0411g00010	1	1	1	1.729	38.139	1
Vitvi10g02110	LOC104878395	1	1	1	1	1	1
Vitvi10g02111	VIT_00s0411g00020	1	1	1	8	13	9.001
Vitvi10g02112	VIT_00s0411g00030	1	1	2.035	4.813	1	1
Vitvi10g02113	VIT_00s0411g00040	1	1	1	1	1	1
Vitvi10g02114	VIT_00s0411g00050	1	1	5	10.993	16	8.852
Vitvi18g03277	LOC104878397	1	1	1	1	1	1
Vitvi18g03276	Vitvi00g00634	1	1	1	1	2	1
Vitvi18g03356	VIT_00s0413g00010	28.868	1	50.896	2	11	1
Vitvi18g03357	VIT_00s0413g00020	1	1	1	1	1	1
Vitvi10g02282	VIT_00s0414g00010	1	8	1	118.702	46.968	37.551
Vitvi10g02283	VIT_00s0414g00020	26.16	6	1	266.677	91.839	350.92
Vitvi10g02284	VIT_00s0414g00030	326.746	382.965	402.048	702.177	898.191	1495.85
Vitvi10g02285	Vitvi00g00636	1	1	1	1	1	1
Vitvi10g02286	Vitvi00g00637	4	1	1	3.331	1	1
Vitvi10g02287	VIT_00s0414g00040	14.011	1	1	226.292	123.539	304.362
Vitvi10g02288	VIT_00s0414g00050	21.383	32.241	1	442.518	456.299	389.556
Vitvi00g00638	0	1	1	1	1	1	1
Vitvi00g00639	0	1	1	1	1	1	1
Vitvi00g00640	0	1	1	1	1	1	1
Vitvi10g02312	LOC104878399	97.804	58.073	135.1	72.796	80.673	75.972
Vitvi10g02313	Vitvi00g00642	1	1	1	1	1	1
Vitvi10g02314	VIT_00s0420g00010	1	1	1	6	12.001	2.001
Vitvi10g02315	Vitvi00g00644	1	1	1	1	1	1
Vitvi10g02316	VIT_00s0420g00030	1	1	1	1	1	1
Vitvi10g02317	Vitvi00g00646	1	1	1	1	1	1
Vitvi10g02318	VIT_00s0420g00040	98	74	103	362.381	393.009	228.393
Vitvi14g03134	VIT_00s0421g00010	70.963	89.202	62.397	80.684	203.251	41.555
Vitvi14g03133	VIT_00s0421g00020	75.173	50.999	48.978	51.962	68.949	27.133
Vitvi14g03132	VIT_00s0421g00030	1	1	1	1	1	1
Vitvi14g03131	VIT_00s0421g00040	141.533	112.758	112.13	1809.2	1423.61	797.878
Vitvi14g03130	Vitvi00g00648	1	1	1	1	1	1
Vitvi14g03129	Vitvi00g00649	1	1	1	1	1	1
Vitvi16g02100	VIT_00s0424g00010	1	1	1	532.016	207.118	265.436
Vitvi16g02101	VIT_00s0424g00020	1	9.698	1	301.617	85.645	164.851
Vitvi16g02102	Vitvi00g00650	1	1	1	1	1	1
Vitvi16g02125	VIT_00s0425g00010	1	1	1	1	1	1
Vitvi16g02126	VIT_00s0425g00020	1	1	1	1	1	1
Vitvi16g02127	VIT_00s0425g00030	1	1	1	206.485	95.639	200.555
Vitvi16g02128	VIT_00s0425g00040	16.9	9.363	1	201.218	101.99	146.441
Vitvi16g02129	Vitvi00g00652	1	1	6	1	1	1
Vitvi07g02848	VIT_00s0426g00010	36	12	12	8	5	1
Vitvi07g02849	Vitvi00g00654	1	1	1	1	1	1
Vitvi07g02850	VIT_00s0426g00020	1	1	1	1	1	1
Vitvi07g02851	VIT_00s0426g00030	5	32	1	7	2	12
Vitvi07g02852	VIT_00s0426g00040	28	40	66	48	65	23
Vitvi07g02853	VIT_00s0426g00050	6	1	1	10	1	5
Vitvi07g02854	VIT_00s0426g00060	1	1	1	1	1	1
Vitvi07g02855	LOC104878401	1	2	1	1	1	2.674
Vitvi07g02856	Vitvi00g00655	1	1	1	1	1	1
Vitvi07g02857	Vitvi00g00656	1	1	1	1	1	1
Vitvi07g02858	VIT_00s0426g00070	1	1	1	1	1	1
Vitvi07g03000	LOC104878404	1	1	1	1	1	1
Vitvi07g02999	VIT_00s0432g00010	4	9	20.003	10	11	15
Vitvi07g02998	VIT_00s0432g00020	309.685	356.462	496.327	461.629	436.026	412.302
Vitvi04g02282	LOC100853554	1	1	1	1	1	2
Vitvi04g02281	VIT_00s0434g00010	1	1	14	95.729	96.01	100.783
Vitvi04g02280	VIT_00s0434g00020	1629.53	1241	1390	2189	1724	2049.96
Vitvi04g02279	Vitvi00g00658	1	1	1	1	1	1
Vitvi04g02278	VIT_00s0434g00060	76.321	100.342	84.18	226.475	190.467	278.114
Vitvi04g02277	VIT_00s0434g00070	1	1	1	1	1	1
Vitvi04g02276	VIT_00s0434g00080	51	53	55	209	158	179
Vitvi04g02275	VIT_00s0434g00090	48.511	47.35	85.26	282.094	202.159	149.694
Vitvi19g02359	LOC104878405	1	1	1	1	1	1
Vitvi19g02358	Vitvi00g00662	1	1	1	1	1	1
Vitvi00g00663	VIT_00s0437g00010	1	1	1	1	1	1
Vitvi00g00664	VIT_00s0437g00020	1	1	1	1	1	1
Vitvi00g00665	0	1	1	1	1	1	1
Vitvi00g00666	0	1	1	1	1	1	1
Vitvi00g00667	VIT_00s0437g00050	1	1	1	2	1	1
Vitvi00g00668	VIT_00s0437g00070	11	1	8	5.693	10.43	1
Vitvi00g00670	0	68	54	100	80	64	54
Vitvi00g00671	VIT_00s0438g00010	29496.4	24461.5	28321.4	35731.1	32154	28378.5
Vitvi00g00672	0	30024.7	27284.5	31423.9	39768	36690.2	30870.5
Vitvi00g00673	0	1	1	1	1	1	1
Vitvi00g00674	0	1	1	1	1	1	1
Vitvi00g01892	VIT_00s0438g00020	69930	55748.3	64817.6	68724.9	60900.3	48423
Vitvi00g01893	VIT_00s0438g00030	4041.15	3824.79	4220.48	3536.96	3168	2928
Vitvi00g00675	VIT_00s0441g00010	466.714	551.194	775.19	701.302	658.187	702.351
Vitvi00g00676	VIT_00s0441g00020	1	1	1	1	1	1
Vitvi18g03341	VIT_00s0444g00010	1	1	1	4.593	1	1
Vitvi18g03341	VIT_00s0444g00010	1	1	1	1	1	1
Vitvi18g03342	Vitvi00g00677	1	1	1	1	1	1
Vitvi18g03343	Vitvi00g00678	1	1	1	1	1	1
Vitvi07g02913	LOC104878408	85.632	13	52.968	21.204	38.987	29
Vitvi07g02914	LOC100854317	23.473	17.02	1	100.892	29.121	50.618
Vitvi15g01763	LOC104878409	1	1	1	1	1	1
Vitvi15g01762	VIT_00s0448g00020	21.8	29.415	67.846	104.136	139.516	160.426
Vitvi15g01761	Vitvi00g00682	1	1	1	1	1	1
Vitvi07g02800	VIT_00s0449g00010	286.949	196.416	325.762	157.767	112.32	222.686
Vitvi07g02799	Vitvi00g00683	1	1	1	9.628	1	9
Vitvi18g03323	Vitvi00g00684	1	1	1	1	1	1
Vitvi18g03322	Vitvi00g00685	1	1	1	1	1	1
Vitvi10g02302	VIT_00s0454g00010	1635.64	1449.57	1535.49	4793	3758.75	4350.57
Vitvi10g02301	VIT_00s0454g00020	1	1	5	50	39	31
Vitvi10g02300	LOC100250428	144.499	256.544	272.511	8883.01	4668.61	4664.22
Vitvi10g02300	LOC100250428	1	1	1	1	1	1
Vitvi10g02299	LOC104877405	1	1	1	1	5	8
Vitvi10g02298	VIT_00s0454g00030	1	1	1	69.867	41	32
Vitvi10g02297	VIT_00s0454g00040	1	1	1	25	12	1
Vitvi10g02368	VIT_00s0456g00020	440	470.82	789.361	273.315	244.436	261.925
Vitvi10g02369	VIT_00s0456g00030	1	1	1	1	1	1
Vitvi10g02370	VIT_00s0456g00040	1	1	1	1	1	1
Vitvi10g02370	VIT_00s0456g00040	1	513.037	442.485	51.397	38.39	96.966
Vitvi10g02370	VIT_00s0456g00040	410.413	1	1	1	1	1
Vitvi02g01704	VIT_00s0459g00010	1982.07	1672.71	2174.71	2645.63	2410.08	2734.15
Vitvi02g01705	VIT_00s0459g00020	13.801	37.001	18.101	11.201	47.068	21.771
Vitvi02g01706	VIT_00s0459g00030	109.588	89.334	145.662	145.547	106.258	117.341
Vitvi02g01707	VIT_00s0459g00040	1	1	1	1	1	1
Vitvi02g01708	LOC100854835	1	1	12.335	1	26.656	24.389
Vitvi04g02285	Vitvi00g00692	1	1	1	3	1	1
Vitvi04g02284	Vitvi00g00693	1	1	1	1	1	1
Vitvi04g02283	VIT_00s0462g00010	75.679	69.658	88.82	143.525	105.533	162.886
Vitvi13g02596	VIT_00s0467g00010	434.057	566.871	551.318	704.011	804.217	881.957
Vitvi13g02596	VIT_00s0467g00010	777.35	816.483	942.712	2120.01	1962.77	2373.88
Vitvi13g02596	VIT_00s0467g00010	124.254	125.918	197.171	199.44	206.03	234.73
Vitvi13g02596	VIT_00s0467g00010	1	14.601	95.446	76.143	4.974	60.67
Vitvi13g02596	VIT_00s0467g00010	1	1	1	1	1	1
Vitvi13g02597	VIT_00s0467g00030	572.353	588.085	432.805	1540.08	1490.17	1505.7
Vitvi13g02598	VIT_00s0467g00040	1	25	30	69	65	78
Vitvi10g02281	VIT_00s0469g00010	19	1	13	114.298	1	136.449
Vitvi10g02281	VIT_00s0469g00010	1	1	1	1	114.032	1
Vitvi10g02281	VIT_00s0469g00010	1	1	1	1	1	1
Vitvi10g02280	LOC104878416	9.84	1	1	93.749	43.819	140.034
Vitvi10g02279	VIT_00s0469g00020	25.722	21.622	17.057	739.811	597.516	611.093
Vitvi10g02278	VIT_00s0469g00030	1	1	1	1	1	1
Vitvi10g02277	VIT_00s0469g00040	19.989	1	13	121.108	71.803	101.664
Vitvi10g02276	VIT_00s0469g00050	230.787	168.148	181.895	644.243	465.91	540.744
Vitvi10g02275	LOC104878417	188.962	211.008	191.996	527.423	589.36	826.03
Vitvi07g03038	LOC104878420	7	1	1	23.029	9	1
Vitvi07g03037	LOC104878421	1	1	1	1	1	1
Vitvi07g03036	VIT_00s0472g00020	1	1	1	1	1	1
Vitvi19g02361	Vitvi00g00699	1	1	1	1	1	1
Vitvi19g02362	Vitvi00g00700	1	1	1	1	1	1
Vitvi19g02363	VIT_00s0476g00020	110.692	52.154	99.242	146.09	91.602	104.64
Vitvi10g02252	VIT_00s0479g00010	690	560	586	802.327	703	880
Vitvi10g02253	VIT_00s0479g00020	47.982	15.275	32	55.01	178.058	213.137
Vitvi10g02333	VIT_00s0480g00010	1	1	1	7	1	1
Vitvi10g02334	VIT_00s0480g00020	1	1	1	1	1	1
Vitvi10g02335	VIT_00s0480g00030	897	623	1423.35	4625.74	2298	2169
Vitvi10g02336	VIT_00s0480g00060	1	1	1	1	1	1
Vitvi10g02337	VIT_00s0480g00070	6.509	1	1	96.539	17.804	48.992
Vitvi18g03350	VIT_00s0481g00010	1	1	1	1	1	1
Vitvi18g03351	VIT_00s0481g00020	1	1	5.988	1	1	1
Vitvi18g03352	VIT_00s0481g00030	1	1	1	1	1	1
Vitvi10g02153	LOC104877374	81	39	103	9	12	25
Vitvi10g02154	VIT_00s0484g00010	11	13	66.001	5	1	1
Vitvi10g02155	VIT_00s0484g00020	1194.87	1042.1	1662.95	192.983	165.138	134.941
Vitvi10g02156	LOC100853190	1	1	1	4.003	1	1
Vitvi10g02156	LOC100853190	1	2	1	1	11.315	15
Vitvi10g02157	VIT_00s0484g00030	510.445	626.898	850.307	140.6	184.034	1
Vitvi10g02157	VIT_00s0484g00030	1022.36	721.76	1175.93	665.991	523.886	902.679
Vitvi10g02158	VIT_00s0484g00040	1	1	1	1	1	1
Vitvi10g02159	VIT_00s0485g00010	1	1	1	680.551	545.475	113.642
Vitvi16g02099	VIT_00s0485g00020	8.398	8.49	22.579	33.647	60.704	36.396
Vitvi00g01928	VIT_00s0487g00010	633.92	518.034	601.583	1058.93	1001.12	848.073
Vitvi00g01929	VIT_00s0487g00020	1	1	1	1	1	1
Vitvi00g01930	LOC100254879	77.12	1	153.911	1	44.011	53.976
Vitvi00g01930	LOC100254879	914.086	719.804	943.205	2075.39	1492.51	1625.14
Vitvi00g01930	LOC100254879	1	1	1	1	1	1
Vitvi00g00710	VIT_00s0487g00030	1	1	1	1	1	1
Vitvi00g00710	VIT_00s0487g00030	676.242	551.731	803.357	1589.1	1984.61	2199.12
Vitvi00g00710	VIT_00s0487g00030	1	1	1	9.555	1	1
Vitvi00g00710	VIT_00s0487g00030	1	1	1	1	1	1
Vitvi00g00710	VIT_00s0487g00030	1	1	1	1	21.827	97.445
Vitvi00g00710	VIT_00s0487g00030	708.088	499.61	856.487	2208.47	1498.86	1555.85
Vitvi00g00710	VIT_00s0487g00030	1	1	1	1	1	1
Vitvi00g00711	VIT_00s0487g00050	277.841	341.945	394.445	1080.89	1153.24	1067.67
Vitvi02g01740	VIT_02s0488g00010	1	11	5	17	8	29
Vitvi02g01739	VIT_02s0488g00020	55	75	54	228	248	304
Vitvi02g01738	VIT_02s0488g00030	42.237	3.45	1	8.945	24.037	1
Vitvi02g01738	VIT_02s0488g00030	41.763	39.55	58.005	76.055	37.963	44
Vitvi02g01738	VIT_02s0488g00030	1	1	57.995	1	1	1
Vitvi02g01737	VIT_02s0488g00050	1	1	1	1	1	1
Vitvi00g01932	VIT_00s0490g00010	911.709	554.145	509.198	1265.7	1059.66	961.15
Vitvi00g00715	0	11	8	1	1	6	1
Vitvi00g00716	0	1	1	1	1	1	5
Vitvi00g00717	0	11.327	10.007	19.321	41.25	28.812	37.484
Vitvi00g00718	0	1	1	1	1	1	2.167
Vitvi17g01692	VIT_00s0491g00010	1	1	1	1	1	1
Vitvi07g02984	VIT_00s0499g00010	421.673	427.603	493.458	602.458	559.912	469.864
Vitvi07g02983	VIT_00s0499g00020	3	1	1	540	320	550
Vitvi07g02982	VIT_00s0499g00030	2231.55	2645.59	3120	3269.03	2972	3171
Vitvi07g02981	VIT_00s0499g00040	141	157	165	255	162	191
Vitvi07g02746	VIT_00s0504g00010	68.527	37.222	44.724	79.75	85.671	95.844
Vitvi07g02747	Vitvi00g00728	1	1	1	1	1	1
Vitvi07g02748	VIT_00s0504g00020	1	1	4.661	5.907	16.984	12.542
Vitvi09g02051	VIT_00s0505g00020	54	33	46	28	22	59
Vitvi09g02052	VIT_00s0505g00030	60406.7	51078	63921	56415	54018.9	48253.6
Vitvi09g02053	VIT_00s0505g00040	2035	1632	2175	950	1170	1040
Vitvi09g02054	VIT_00s0505g00050	4707	3756	3629	2612	3222	3634
Vitvi09g02055	VIT_00s0505g00060	305	208	156	244	399	538
Vitvi15g01746	Vitvi00g00733	1	1	1	1	1	1
Vitvi15g01747	Vitvi00g00734	1	1	1	1	1	1
Vitvi15g01748	Vitvi00g00735	11	1	2	1	1	1
Vitvi07g02801	VIT_00s0507g00010	155	65.497	149.932	180.139	142	102
Vitvi07g02802	Vitvi00g00737	1	1	1	1	1	1
Vitvi07g02803	VIT_00s0507g00020	121.992	121.016	129.83	278.125	184.889	205.101
Vitvi07g03106	VIT_00s0513g00010	78.082	70.55	41.47	89.116	52.212	69.334
Vitvi07g03105	VIT_00s0513g00020	183.596	219.384	215.591	307.281	244.141	414.17
Vitvi00g01939	LOC100854561	1	1	1	1	1	1
Vitvi00g01940	VIT_00s0517g00010	1	1	1	1	1	1
Vitvi00g01941	VIT_00s0517g00020	1	1	1	1	1	1
Vitvi03g01886	VIT_00s0521g00010	1	1	1	1	1	1
Vitvi03g01887	VIT_00s0521g00030	1	1	1	1	1	1
Vitvi03g01888	VIT_00s0521g00040	1	1	1	1	1	1
Vitvi00g00742	0	1	1	1	1	1	1
Vitvi00g00743	Pseudogene	1	1	1	1	1	1
Vitvi00g01457	VIT_00s0522g00020	1	1	1	1	1	1
Vitvi07g02936	Vitvi00g00744	1	1	1	1	1	1
Vitvi07g02937	VIT_00s0524g00010	1	1	17.109	34.357	78.841	31.728
Vitvi07g02938	VIT_00s0524g00020	43.249	82.27	116.381	101.613	137.976	94.489
Vitvi07g02939	LOC104878438	1	1	1	4	1	1
Vitvi07g02940	VIT_00s0524g00030	570.986	258.2	525.843	2034.66	2342.64	1984.18
Vitvi07g03089	Vitvi00g00748	1	1	1	1	1	1
Vitvi07g03090	VIT_00s0525g00010	609.695	1002.78	979.773	1001.79	723.594	850.979
Vitvi07g03091	VIT_00s0525g00020	105	52	136	101	179	131
Vitvi07g03092	VIT_00s0525g00030	105	99	74	132	152	122
Vitvi07g03093	VIT_00s0525g00040	29.297	14.313	1	21.587	1	21.543
Vitvi07g03093	VIT_00s0525g00040	1	1	1	1	1	1
Vitvi07g03093	VIT_00s0525g00040	70.741	117.687	147	149.433	162.303	195.457
Vitvi07g03094	VIT_00s0525g00050	608.573	487	566	269	805	476
Vitvi07g03095	Vitvi00g00754	1	1	4	5	1	15
Vitvi00g00755	0	1	1	1	1	1	1
Vitvi00g00756	0	3	2	3	1	1	1
Vitvi00g00757	VIT_00s0526g00010	1	1	1	1	1	1
Vitvi10g02259	VIT_00s0527g00010	769.383	730.925	874.605	1093.41	613.851	719.722
Vitvi10g02259	VIT_00s0527g00010	314.332	502.84	392.171	949.139	663.11	1178.1
Vitvi10g02259	VIT_00s0527g00010	693.279	713.235	1236.22	738.376	607.039	336.177
Vitvi10g02258	LOC100267454	1	1	1	1	1	1
Vitvi10g02257	VIT_00s0527g00020	232	160	273	337	259	382
Vitvi10g02256	VIT_00s0527g00030	827	489.373	609.909	1265.15	1664	1515
Vitvi19g02383	Vitvi00g00762	2.076	22	6.988	22.741	19.346	13.991
Vitvi02g01821	Vitvi00g00763	1	1	1	1	1	1
Vitvi02g01822	LOC100246762	2677.16	2539.25	2976.45	3165.06	2982.71	3275.09
Vitvi10g02264	LOC104878440	126.453	100.566	95.764	151.419	145.178	156.966
Vitvi10g02265	LOC100855111	2090	1779	2154.65	2022.61	2042.12	2328
Vitvi10g02266	VIT_00s0531g00020	19	17	28	27	15	22
Vitvi10g02267	VIT_00s0531g00030	226	254	315	539	619	570
Vitvi10g02268	VIT_00s0531g00040	6	32	39	68	34	27
Vitvi10g02269	VIT_00s0531g00050	7419.39	6017.58	7881.1	8056.52	7533.75	6806.94
Vitvi10g02270	VIT_00s0531g00060	1	1	1	1	1	1
Vitvi10g02213	Vitvi00g00768	1	1	1	1	1	1
Vitvi10g02214	VIT_00s0532g00010	1	1	1	1	1	1
Vitvi10g02215	VIT_00s0532g00020	131.142	153	190	709.234	696	562
Vitvi10g02216	VIT_00s0532g00030	3006.3	2502.2	2978	1681.81	2029	2580.52
Vitvi10g02217	VIT_00s0532g00040	46	78	123	84	131.998	96
Vitvi10g02218	VIT_00s0532g00050	75	99	160	307	311	234
Vitvi10g02219	VIT_00s0532g00060	3743.91	7483.57	6398.05	1269	1244.36	829
Vitvi10g02220	LOC100852447	1	1	1	1	1	1
Vitvi10g02221	VIT_00s0532g00070	1	1	1	31	80	111
Vitvi02g01812	VIT_00s0533g00010	170	181	180	515	461	339
Vitvi02g01811	VIT_00s0533g00020	314.565	199.181	220.12	140.167	397.499	601.499
Vitvi02g01811	VIT_00s0533g00020	630.675	51.163	174.041	682.777	692.265	538.242
Vitvi02g01811	VIT_00s0533g00020	1	12.762	1	143.018	35.629	89.162
Vitvi02g01811	VIT_00s0533g00020	140.383	176.924	151.839	254.038	463.777	483.097
Vitvi02g01810	VIT_00s0533g00030	1	1	1	1	1	1
Vitvi02g01809	VIT_00s0533g00040	63	98	175	172	215	197
Vitvi02g01808	VIT_00s0533g00050	301	334.943	324	244	294	238
Vitvi02g01807	Vitvi00g00776	1	1	1	1	1	1
Vitvi00g00777	0	1	1	1	1	1	1
Vitvi07g03033	VIT_00s0539g00010	7.163	1	4	139.313	57.198	51.487
Vitvi07g03032	VIT_00s0539g00020	1	1	1	1	1	1
Vitvi11g01707	VIT_00s0540g00010	21.344	45.221	29.831	183.379	105.665	73.715
Vitvi11g01706	VIT_00s0540g00020	1069.17	1188.75	1359.22	1240.98	980.371	821.775
Vitvi11g01705	VIT_00s0540g00040	261.474	262.461	179.027	557.505	464.619	462.015
Vitvi11g01704	Vitvi00g00780	1	1	1	1	1	1
Vitvi11g01703	VIT_00s0540g00050	1	1	1	4	1	1
Vitvi10g02231	LOC104878444	1	1	1	3	6.995	1
Vitvi10g02232	VIT_00s0547g00010	13.787	1	1	59.401	1	21.63
Vitvi02g01715	Vitvi00g00782	1	1	1	1	1	1
Vitvi02g01714	GSVIVT00012223001	1	1	1	1	1	1
Vitvi02g01713	VIT_00s0551g00010	1828	1394.36	1879.98	1821.29	1586	1591.94
Vitvi02g01713	VIT_00s0551g00010	1	1	1	1	1	1
Vitvi02g01712	VIT_00s0551g00020	12621.1	14115.3	15627.4	8296.29	6494.39	7427.38
Vitvi02g01711	VIT_00s0551g00030	1126.27	927.381	1402.8	1865.3	1635.56	1641.41
Vitvi02g01710	VIT_00s0551g00040	42.673	18.561	80.502	59.224	104.27	57.244
Vitvi02g01709	VIT_00s0551g00050	1	1	1	7	1	1
Vitvi00g00786	VIT_00s0556g00010	1	1	12.282	1	6.183	1
Vitvi00g00787	0	1	1	1	1	7	1
Vitvi00g01963	VIT_00s0556g00020	1	1	1	1	1	1
Vitvi00g00788	VIT_00s0557g00010	1	1	1	1	1	1
Vitvi00g01964	VIT_00s0557g00020	1	1	1	1	1	1
Vitvi00g00789	VIT_00s0558g00010	259	368	455	776	707	645
Vitvi00g00790	VIT_00s0558g00020	8557.06	7687.61	8584.95	6180.19	6128.89	6315
Vitvi00g00791	LOC104878449	1	1	1	1	1	1
Vitvi00g00792	VIT_00s0558g00030	2343.97	2129.67	2377.81	2803.01	2908	2597.53
Vitvi07g02804	VIT_00s0559g00010	13	14	86	132	69	50
Vitvi00g01965	LOC100853191	1	1	1	1	1	1
Vitvi00g01966	VIT_00s0560g00010	1	1	1	1	1	1
Vitvi00g01967	VIT_00s0560g00020	1	1	1	1	1	1
Vitvi00g01968	VIT_00s0561g00010	7.306	21	1	12.469	6.294	8.301
Vitvi00g00794	VIT_00s0561g00020	1	1	7.998	24.355	17	1
Vitvi00g00795	VIT_00s0561g00030	1915.02	1413.69	1911.41	2405.45	2547.24	2258.16
Vitvi18g03298	LOC104878453	1	1	1	1	1	1
Vitvi00g01969	VIT_00s0566g00010	191.053	219.746	313.868	170.104	177.571	190.965
Vitvi00g01970	VIT_00s0566g00020	130.254	167.308	282.435	398.359	294.213	299.462
Vitvi10g02121	VIT_00s0572g00010	1	1	1	1	1	1
Vitvi10g02122	Vitvi00g00799	1	1	1	1	1	1
Vitvi10g02123	Vitvi00g00800	1	1	1	1	1	1
Vitvi10g02124	VIT_00s0572g00020	1	1	1	1	1	1
Vitvi10g02125	Vitvi00g01446	1	1	1	1	1	1
Vitvi18g03299	LOC104878458	1	1	1	1	1	1
Vitvi18g03300	Vitvi00g00803	1	1	1	1	1	1
Vitvi18g03301	Vitvi00g00804	1	1	1	1	1	1
Vitvi18g03302	LOC104878459	1	1	1	1	1	1
Vitvi07g02892	VIT_00s0574g00020	1	1	1	1	1	1
Vitvi07g02891	VIT_00s0574g00030	1091.31	789.857	1412.46	1613.57	1386.92	1718.47
Vitvi10g02366	VIT_00s0575g00010	1	1	1	1	1	1
Vitvi10g02367	VIT_00s0575g00020	1	1	1	1	1	1
Vitvi00g01974	LOC104878460	2	1	1	1	1	1
Vitvi07g02943	VIT_00s0580g00010	531.751	364.84	442.619	855.387	921.024	1089.95
Vitvi07g02798	VIT_00s0581g00010	474.059	441.522	358.408	375.108	371.791	373.213
Vitvi07g02978	VIT_00s0582g00010	56.849	42.201	104.231	127.503	134.308	85.194
Vitvi07g02979	VIT_00s0582g00020	1	1	1	1	11.023	3
Vitvi07g02980	VIT_00s0582g00030	806.185	724.752	897.48	639.823	610.98	532.097
Vitvi07g02994	VIT_00s0585g00020	2677	2517	3060	3421	3464.06	3527.2
Vitvi07g02995	VIT_00s0585g00030	1204.33	1019	1530	2250.12	1918.97	1803.63
Vitvi00g00811	VIT_00s0587g00010	9.31	20.694	8.173	12.641	29.752	6.149
Vitvi00g00812	LOC100253832	251.315	298.901	375.723	273.165	328.407	355.082
Vitvi00g00813	VIT_00s0587g00030	1249	1101	1820.54	801.119	622.592	683.995
Vitvi00g00814	VIT_00s0587g00040	611	478	631	646	688	682
Vitvi00g00816	VIT_00s0590g00010	102	102	112	151	104	59
Vitvi00g00817	0	1	1	1	1	2	1
Vitvi00g01978	VIT_00s0590g00020	290.741	103.018	111.417	106.147	76.379	37.638
Vitvi02g01752	LOC100854739	660.281	361.76	612.642	508.255	342.115	237.921
Vitvi02g01751	VIT_00s0591g00010	337.864	212.54	946.256	14.15	214.958	152.784
Vitvi02g01751	VIT_00s0591g00010	1024.7	747.271	221.744	358.903	240.042	292.216
Vitvi02g01750	VIT_00s0591g00020	210.007	189.925	182.116	124.332	212.552	190.932
Vitvi07g02805	VIT_00s0593g00010	434.125	385.607	518.093	355.788	325.491	386.921
Vitvi18g03328	Vitvi00g00821	1	1	1	1	1	1
Vitvi00g00822	VIT_00s0595g00010	1	1	1	11	1	20
Vitvi00g00824	0	1	1	1	1	1	1
Vitvi00g00825	0	1	1	1	1	1	1
Vitvi18g03353	VIT_00s0599g00010	1	1	1	1	1	1
Vitvi18g03354	Vitvi00g00826	1	1	1	1	1	1
Vitvi07g02877	VIT_00s0600g00010	1	6.241	1	36.995	38.786	11.585
Vitvi18g03340	Vitvi00g00828	1	1	1	1	1	1
Vitvi09g02050	VIT_00s0606g00010	1	1	1	1	6.544	1
Vitvi09g02049	Vitvi00g00831	1	1	1	1	1	1
Vitvi15g01712	Vitvi00g00832	1	1	1	1	1	1
Vitvi17g01684	LOC104878468	1	1	1	1	1	1
Vitvi17g01683	LOC104878469	1	1	1	1	1	1
Vitvi10g02371	VIT_00s0611g00010	392.189	423.352	417.084	740.276	714.816	697.838
Vitvi06g01983	Vitvi00g00834	1	1	1	1	1	1
Vitvi07g03085	VIT_00s0615g00010	1	1	1	1	8	1
Vitvi07g03084	VIT_00s0615g00020	1	18	3	36.291	41.882	14
Vitvi07g03083	VIT_00s0615g00030	1	1	12.5	226.384	96.384	1
Vitvi07g03083	VIT_00s0615g00030	1	1	12.5	97.52	99.542	35
Vitvi02g01806	VIT_00s0616g00010	1	1	1	1	1	1
Vitvi02g01806	VIT_00s0616g00010	1	1	1	1	1	1
Vitvi02g01806	VIT_00s0616g00010	1	13	1	14	4	23
Vitvi02g01805	VIT_00s0616g00020	1237	1344.8	1655.54	1134	1146	1367
Vitvi02g01804	VIT_00s0616g00030	1	1	3.321	180.48	82.616	187.725
Vitvi13g02585	Vitvi00g00842	1	1	1	1	1	1
Vitvi13g02586	Vitvi00g00843	1	1	1	1	1	1
Vitvi13g02587	LOC104878470	1	1	1	1	1	1
Vitvi02g01817	VIT_00s0620g00010	27	42	25	4	3	1
Vitvi02g01816	VIT_00s0620g00020	10311.2	8938.78	11984.8	11196.7	9963.4	9395.01
Vitvi02g01815	Vitvi00g00846	1	26.627	22.547	19.69	23.364	8.334
Vitvi10g02115	Vitvi00g00847	1	1	1	1	1	1
Vitvi10g02116	Vitvi00g00848	1	1	1	1	1	1
Vitvi10g02117	Vitvi00g00849	1	1	1	1	2	1
Vitvi18g03331	Vitvi00g00850	1	1	1	1	1	1
Vitvi18g03332	VIT_00s0623g00010	1	1	1	1	1	1
Vitvi07g03054	Vitvi00g00851	1	1	1	1	7	2
Vitvi07g03053	VIT_00s0625g00020	108.397	1	500.228	27254.1	36130.6	14741.4
Vitvi07g03052	VIT_00s0625g00030	315.992	172.173	458.071	463.25	528.261	451.605
Vitvi07g03051	VIT_00s0625g00040	321	453.002	469.462	486.7	425	457
Vitvi07g03050	VIT_00s0625g00050	1	1	1	1	1	1
Vitvi09g02056	Vitvi00g00853	1	1	1	1	1	1
Vitvi09g02057	Vitvi00g00854	12	4	18	13	5	11
Vitvi09g02058	Vitvi00g00855	26844.2	25691.4	29259.2	32705.2	27938.3	23901.5
Vitvi09g02059	VIT_00s0629g00020	17	8	14	23	32	20
Vitvi09g02060	LOC100271959	1	1	1	1	1	1
Vitvi07g02958	VIT_00s0630g00010	1253	969	1341.24	1885	1547.67	1660.24
Vitvi17g01691	VIT_00s0631g00010	1	1	1	38.231	134.649	47.97
Vitvi00g00858	0	1	1	1	1	1	1
Vitvi00g00859	VIT_00s0632g00010	766.47	713.241	1049.04	117.091	144.392	110.413
Vitvi07g03035	Vitvi00g00860	1	1	1	1	1	1
Vitvi07g03034	VIT_00s0634g00030	41.502	3.261	55.891	755.861	310.195	300.718
Vitvi00g01994	LOC104878472	101.003	55	88	58.33	58.011	52
Vitvi07g02912	VIT_00s0639g00010	60.549	82	98.805	46.633	46	63.718
Vitvi00g01996	VIT_00s0641g00010	149.387	123.548	212.049	1836.19	860.906	810.923
Vitvi00g01997	VIT_00s0641g00030	1	1	1	1	3	3
Vitvi07g02944	VIT_00s0642g00010	575.278	286.489	567.413	1563.15	1234.3	748.976
Vitvi03g01894	Vitvi00g00863	1	1	1	1	1	1
Vitvi00g00864	VIT_00s0646g00010	1	7	12	162.169	72.991	115.877
Vitvi00g01998	VIT_00s0646g00020	1	1	1	1	1	1
Vitvi00g01999	VIT_00s0646g00030	1791.7	1581.21	1686.98	3951.65	3490.7	3275.01
Vitvi10g02209	VIT_00s0650g00010	1	1	1	1	1	2
Vitvi10g02208	Vitvi00g00865	1	1	1	1	1	1
Vitvi10g02207	Vitvi00g00866	1	1	1	6	1	1
Vitvi10g02206	VIT_00s0650g00030	7	1	1	13	12	6
Vitvi10g02205	VIT_00s0650g00040	1	1	1	1	1	1
Vitvi10g02204	Vitvi00g00867	1	1	1	1	1	1
Vitvi15g01714	LOC104878477	1	1	1	1	1	1
Vitvi15g01715	Vitvi00g00868	1	1	1	1	1	1
Vitvi15g01716	VIT_00s0655g00020	1	1	1	1	1	1
Vitvi00g00869	VIT_00s0657g00010	974.377	940	999	1450.76	1216.99	1184
Vitvi10g02351	VIT_00s0658g00010	117.979	227.144	287.486	4616.02	4472.54	3572.91
Vitvi00g00870	VIT_00s0659g00010	322.009	175.96	380.357	396.96	569.339	481.509
Vitvi07g03026	VIT_00s0662g00010	565	392	630	1689.19	956	1106
Vitvi07g03027	VIT_00s0662g00020	1	9.082	4	27.401	41.271	22
Vitvi07g03028	Vitvi00g00872	1	1	1	1	1	1
Vitvi07g03029	VIT_00s0662g00030	155.037	220.145	334.93	1242.95	1199.49	830.653
Vitvi07g03030	VIT_00s0662g00040	50.147	61.978	113.211	329.914	338.881	254.16
Vitvi07g03030	VIT_00s0662g00040	428.109	570.877	542.859	2193.05	2186.29	1681.19
Vitvi15g01758	LOC100252950	71.36	56.016	88.305	18.402	18.091	19.936
Vitvi15g01759	VIT_00s0663g00030	8	2.001	1	41.462	42.384	16.361
Vitvi19g02360	Vitvi00g00875	1	1	1	1	1	1
Vitvi18g03330	Vitvi00g00876	1	1	1	1	1	1
Vitvi18g03329	Vitvi00g00877	1	1	1	1	1	1
Vitvi07g02941	VIT_00s0669g00010	205.628	221.7	276.581	862.87	943.408	738.024
Vitvi00g00879	0	1	1	1	1	1	1
Vitvi00g02009	VIT_00s0671g00010	1	1	1	1	1	1
Vitvi00g00880	LOC100255005	151	194	226	74	56	83
Vitvi19g02380	LOC104878480	25	16	20	6	2	9
Vitvi19g02381	LOC100854176	1075.66	917.388	1257.8	802.743	884.474	834.149
Vitvi19g02382	VIT_00s0672g00010	350.869	336.216	289.618	281.42	328.312	456.48
Vitvi10g02350	VIT_00s0674g00010	699.312	492.963	572.506	663.063	623.848	815
Vitvi18g03275	Vitvi00g00883	1	1	1	1	1	1
Vitvi18g03274	VIT_00s0676g00040	1	1	1	1	1	1
Vitvi07g02947	GSVIVT00012487001	1	1	1	4	1	2
Vitvi00g00885	VIT_00s0679g00010	1	1	1	1	1	1
Vitvi00g02013	VIT_00s0685g00020	1	2	1	1	1	1
Vitvi07g03088	VIT_00s0686g00010	134	94.054	75.189	88.506	101.182	66
Vitvi07g03087	VIT_00s0686g00020	220.724	244.204	327.211	729.82	568.516	501.344
Vitvi07g03086	VIT_00s0686g00030	1	11	11	5.003	1	1
Vitvi03g01891	VIT_00s0687g00010	1	5	1	1	1	1
Vitvi03g01890	VIT_00s0687g00020	1	1	1	1	1	1
Vitvi03g01889	VIT_00s0687g00030	1	1	1	1	1	1
Vitvi10g02330	VIT_00s0692g00010	1	1	1	1	1	1
Vitvi00g00889	VIT_00s0695g00010	1	1	2	1	1	1
Vitvi04g02274	VIT_00s0698g00010	43004.7	42388.9	52841	137225	127523	163530
Vitvi04g02273	VIT_00s0698g00020	1	1	1	1	1	1
Vitvi18g03324	VIT_00s0699g00010	1	1	1	1	1	1
Vitvi07g03040	VIT_00s0701g00010	145.598	183	129.14	482.555	278.206	329.337
Vitvi07g03040	VIT_00s0701g00010	1	1	1	934.384	378.673	370.825
Vitvi07g03040	VIT_00s0701g00010	59.402	1	73.065	1	1	1
Vitvi07g03040	VIT_00s0701g00010	1	1	1	40.535	15.332	11.355
Vitvi07g03040	VIT_00s0701g00010	1	1	33.795	47.914	27.222	1
Vitvi07g03040	VIT_00s0701g00010	1	1	1	312.098	79.567	162.453
Vitvi07g03040	VIT_00s0701g00010	1	1	1	11.034	1	1
Vitvi00g00893	GSVIVT00007786001	21	51	30	45	35	13
Vitvi00g00894	VIT_00s0705g00010	525.216	468.62	722.86	409.634	214.065	341.388
Vitvi00g02019	VIT_00s0706g00010	1	1	1	1	1	1
Vitvi10g02289	VIT_00s0707g00010	3	1	1	9.001	8.005	5.006
Vitvi10g02290	Vitvi00g00896	1	1	1	1	1	1
Vitvi10g02291	LOC104878490	1	1	1	8.655	1	1
Vitvi10g02292	LOC104878491	1	1	1	41.108	65.177	58.199
Vitvi00g02022	VIT_00s0710g00010	191.927	202.584	254.439	76.65	94.742	151.353
Vitvi00g00897	VIT_00s0710g00020	213.335	129.297	103.769	193.846	330.709	234.481
Vitvi18g03327	VIT_00s0713g00010	1	1	1	1	1	1
Vitvi00g00898	0	1	1	1	1	1	1
Vitvi02g01741	VIT_00s0722g00010	1	1	1	10	9	1
Vitvi13g02592	VIT_00s0724g00010	57.105	44.837	5.639	1	7.139	1
Vitvi15g01764	VIT_00s0726g00010	53	104.005	53	143	80	29
Vitvi15g01765	VIT_00s0726g00020	1	1	1	1	1	1
Vitvi15g01743	VIT_00s0729g00010	240	86	115	178.001	148	95
Vitvi18g03347	Vitvi00g00900	1	1	1	1	1	1
Vitvi18g03346	Vitvi00g00901	35.062	9.947	7	7	6	14
Vitvi18g03345	VIT_00s0731g00010	1	8	1	1	1	1
Vitvi07g03057	LOC104878493	1	1	1	1	1	1
Vitvi07g03056	VIT_00s0732g00010	5711.58	5483	7513	2679.62	4120.67	2575
Vitvi00g00903	VIT_00s0733g00010	291102	232441	277805	344576	309275	284202
Vitvi07g03096	VIT_00s0734g00010	1	1	1	1	1	1
Vitvi07g03097	VIT_00s0734g00020	885.3	964	1121	970	966	856.841
Vitvi07g03098	Vitvi00g00905	1	1	1	1	1	1
Vitvi07g03099	VIT_00s0734g00030	331.096	237.404	291.307	284.232	388.61	317.867
Vitvi07g02865	LOC104878495	1	1	1	1	1	1
Vitvi00g00908	VIT_00s0740g00010	35.772	1	1	12.662	20.06	1
Vitvi00g00909	VIT_00s0743g00010	1379.65	1439.59	1548.22	510.328	479.518	487.284
Vitvi00g00910	VIT_00s0743g00020	182.511	136.998	142.64	99.715	95.431	47.077
Vitvi00g00911	VIT_00s0743g00030	11.885	22.952	32.303	63.215	39.376	90.5
Vitvi15g01717	VIT_00s0746g00010	1	1	1	1	1	1
Vitvi10g02230	Vitvi00g00913	14	28	33	11	15	23
Vitvi10g02229	VIT_00s0748g00020	1	1	1	17.935	2	13
Vitvi10g02309	VIT_00s0753g00010	149.977	94.563	140.726	122.073	63	101.278
Vitvi10g02308	VIT_00s0753g00020	15	20	22	10	65	29
Vitvi10g02307	VIT_00s0753g00030	4	1	2	6	1	8
Vitvi07g02945	VIT_00s0757g00010	58.056	56.039	99.264	180.467	132.53	131.943
Vitvi07g02946	VIT_00s0757g00030	1	7	1	8	19	8
Vitvi04g02286	LOC104878500	1	1	1	1	1	1
Vitvi04g02287	Vitvi00g00916	1	1	1	1	1	1
Vitvi04g02288	VIT_00s0759g00010	534	648	867	516.972	552	797
Vitvi04g02289	LOC104878501	1	9	10	6	7	17
Vitvi00g00918	VIT_00s0760g00010	1	1	1	1	1	1
Vitvi00g00919	0	139	139	195	367	385	549
Vitvi10g02118	LOC104878502	1	1	1	14	65	61
Vitvi00g00920	0	1	1	1	1	1	1
Vitvi00g02040	VIT_00s0762g00020	1	1	1	1	1	1
Vitvi00g02041	VIT_00s0762g00030	242.98	174.287	165.38	261.749	154.726	155.376
Vitvi00g00921	VIT_00s0762g00040	15.884	22.291	1	36.306	54.337	21.958
Vitvi00g00922	VIT_00s0769g00010	1	1	1	1	1	1
Vitvi00g00922	VIT_00s0769g00010	5850.94	5701.48	7006.7	5955.89	4335.33	4473.23
Vitvi07g03100	VIT_00s0771g00010	125	85	90	102	115	45
Vitvi07g03101	VIT_00s0771g00020	646.521	677.596	692.693	716.768	536.39	501.833
Vitvi07g03102	GSVIVT00011249001	40.986	41.135	1	1	6	1
Vitvi07g03103	Vitvi00g00926	1	1	1	1	1	1
Vitvi07g03025	VIT_00s0783g00010	1838.13	1692.46	2366.96	2364.49	2164.23	1958.81
Vitvi18g03338	Vitvi00g00928	1	1	1	1	1	1
Vitvi18g03337	VIT_00s0787g00010	64.379	119.458	57.879	152.337	114.948	82.51
Vitvi18g03336	VIT_00s0787g00020	1	1	1	1	16.12	5
Vitvi14g03100	VIT_00s0788g00010	1	1	1	1	1	1
Vitvi02g01746	VIT_00s0790g00010	40.023	39.921	62.26	55.956	79.519	54.319
Vitvi02g01747	VIT_00s0790g00020	220.118	529.395	405.181	2393.33	784.576	769.664
Vitvi07g03107	VIT_00s0794g00010	53.724	65.779	85.643	52.642	65.307	48.172
Vitvi00g02044	VIT_00s0797g00010	76	43	51	15	42	25
Vitvi10g02341	Vitvi00g00933	1	1	1	1	1	1
Vitvi10g02340	VIT_00s0800g00010	16	31.76	3	67.199	109.022	131
Vitvi10g02339	VIT_00s0800g00020	253	136	305	239	255	281
Vitvi15g01766	VIT_00s0801g00020	131.718	79	103	109.542	94	73
Vitvi00g00935	VIT_00s0804g00010	1341	1082.01	1148	1555	1442.82	1238
Vitvi00g00936	VIT_00s0804g00020	614	492	561	260.519	330.235	317
Vitvi00g02047	VIT_00s0809g00010	25.426	16.471	21.104	151.932	192.902	130.58
Vitvi00g02048	VIT_00s0809g00020	1	1	1	1	1	1
Vitvi00g00937	VIT_00s0809g00030	1	1	1	1	1	1
Vitvi00g00938	LOC104878517	1	1	1	1	1	1
Vitvi00g00938	LOC104878517	39.934	10.144	29.76	33.189	23.467	16.705
Vitvi00g00938	LOC104878517	201.841	164.214	232.118	181.233	102.424	164.465
Vitvi17g01685	LOC104878518	1	1	1	1	1	1
Vitvi07g03039	VIT_00s0817g00010	25	1	47	375.079	208.006	296.026
Vitvi10g02338	VIT_00s0818g00010	1253	1193	1524	1773.22	1725	1684.3
Vitvi00g02050	LOC104878519	15.603	1	43.409	3687.69	4190.98	2079.46
Vitvi00g00943	VIT_00s0824g00010	1	1	1	1	1	1
Vitvi00g00944	VIT_00s0824g00020	2.354	1	1	15.881	16	7
Vitvi00g02051	VIT_00s0827g00010	1	1	1	1	1	1
Vitvi00g02052	VIT_00s0827g00020	1	1	1	1	1	1
Vitvi00g02053	VIT_00s0827g00030	1	1	1	1	1	1
Vitvi00g02054	VIT_00s0827g00040	1	1	1	1	1	1
Vitvi00g02055	VIT_00s0827g00050	1	1	1	1	1	3
Vitvi07g03108	VIT_00s0829g00010	1	1	1	1	1	1
Vitvi00g00946	0	1	1	1	1	1	1
Vitvi00g00947	0	1	1	1	1	1	1
Vitvi00g02056	LOC104878523	1	1	1	1	5	1
Vitvi00g02057	LOC104878524	3	1	1	1	1	1
Vitvi00g02058	VIT_00s0835g00010	1	1	1	1	1	1
Vitvi00g00948	VIT_00s0835g00020	1	1	1	1	1	1
Vitvi07g03104	VIT_00s0840g00010	1	1	1	1	1	1
Vitvi00g00950	VIT_00s0841g00010	1	1	1	1	1	2.159
Vitvi00g02059	VIT_00s0841g00020	1	15	11	8	7	2.3
Vitvi00g00951	VIT_00s0841g00030	1	1	1	1	1	1
Vitvi10g02306	LOC104878528	1	11	1	1	3	1
Vitvi10g02305	Vitvi00g00952	1	1	1	1	1	1
Vitvi11g01708	LOC104878529	1	1	1	1	1	1
Vitvi06g01984	Vitvi00g00953	9.669	14.983	15.317	9.435	8.996	19.12
Vitvi10g02120	Vitvi00g00954	194.709	236.919	282.554	410.295	428.511	452.794
Vitvi10g02119	VIT_00s0847g00020	1	1	1	1	1	4.003
Vitvi00g00956	VIT_00s0848g00010	1	21.862	1	1	1	1
Vitvi00g02062	VIT_00s0848g00030	1	1	1	1	1	1
Vitvi17g01693	VIT_00s0852g00010	1	1	1	1	1	1
Vitvi00g00958	0	1	1	1	1	1	1
Vitvi00g02063	VIT_00s0854g00020	1	1	1	1	1	1
Vitvi00g00959	VIT_00s0854g00030	56	24	31	42	50	31
Vitvi00g00960	VIT_00s0854g00040	26527.6	25703.5	30332	31359	26523.9	22301.3
Vitvi00g00961	0	10	2	13	14	10	1
Vitvi00g02064	VIT_00s0854g00050	1	1	1	1	1	1
Vitvi07g02736	VIT_00s0857g00010	1	1	1	1	1	1
Vitvi07g02736	VIT_00s0857g00010	22.627	18.94	13.568	55.069	155.239	202.031
Vitvi07g02736	VIT_00s0857g00010	1	2.437	1	110.117	66.513	148.307
Vitvi07g02736	VIT_00s0857g00010	76.269	1	69.947	80.067	133.296	105.414
Vitvi07g02736	VIT_00s0857g00010	99.787	109.136	157.42	968.393	984.631	872.118
Vitvi07g02736	VIT_00s0857g00010	89.222	246.628	243.074	542.653	320.473	202.343
Vitvi10g02260	Vitvi00g00962	1	1	1	1	1	1
Vitvi10g02261	VIT_00s0862g00010	4792.56	4479.12	5242.98	5866.27	5530.67	6372.3
Vitvi10g02304	VIT_00s0864g00010	127.397	107.39	115.723	191.42	200.828	171.117
Vitvi10g02303	Vitvi00g00964	1	1	1	1	1	1
Vitvi10g02196	Vitvi00g00965	1	1	1	1	1	1
Vitvi10g02197	VIT_00s0865g00020	1	1	1	29.92	151.199	71.337
Vitvi10g02198	VIT_00s0865g00030	173.327	236.369	342.587	569.081	488.081	657.635
Vitvi00g02067	VIT_00s0866g00010	967	755	888	727	930	760
Vitvi10g02200	VIT_00s0868g00010	4320.52	4044.55	5848.18	7677.89	6808.59	6484.44
Vitvi10g02201	VIT_00s0868g00020	505.673	410.631	769.978	1422.29	1355.92	1652.58
Vitvi10g02202	VIT_00s0868g00030	1	1	1	61.08	42.801	16.663
Vitvi04g02301	VIT_00s0869g00010	1	1	1	1	1	1
Vitvi03g01876	LOC104878535	1	1	1	1	1	1
Vitvi03g01876	LOC104878535	1	1	45.678	83.141	39.088	106.697
Vitvi03g01876	LOC104878535	10.819	1	1	1	1	1
Vitvi03g01875	LOC104878536	7.867	1	1	105.943	101.327	61.254
Vitvi15g01744	VIT_00s0871g00010	1	1	1	1	1	1
Vitvi00g02072	VIT_00s0872g00010	1	1	1	4.997	43.069	27.458
Vitvi00g00972	0	1	1	1	1	1	1
Vitvi00g00973	VIT_00s0873g00010	2897	1971	2357	3564	3086	2953
Vitvi00g00974	VIT_00s0873g00020	7187	5635	6680	7001.57	6475	5996
Vitvi10g02293	VIT_00s0875g00010	184	110	200.527	247.999	225.106	259
Vitvi10g02296	VIT_00s0878g00010	1	1	1	1	1	1
Vitvi10g02295	VIT_00s0878g00020	1	1	1	131.264	214.788	195.283
Vitvi10g02294	VIT_00s0878g00030	151.741	181.593	181.097	459.447	291.586	327.413
Vitvi10g02254	LOC100854681	21.018	2.725	1	27.99	70.942	114.863
Vitvi10g02255	VIT_00s0880g00020	1872	1772	2105.34	2652.77	2333.15	2270.05
Vitvi15g01760	VIT_00s0883g00010	70	110.995	64.946	115.808	142.566	130.073
Vitvi00g02075	VIT_00s0888g00010	312	378	188	202	256	298
Vitvi00g02076	LOC104878541	21.005	1	9	24.738	1	14.122
Vitvi00g02077	VIT_00s0895g00010	38.188	53.565	98.625	1399.68	930.705	216.721
Vitvi00g00980	0	1	1	1	1	1	1
Vitvi07g02749	Vitvi00g00981	1	1	1	1	1	1
Vitvi07g02750	Vitvi00g00982	14	30	7	54	24	53
Vitvi00g00983	VIT_00s0897g00010	419.844	451.012	429.035	1134.14	852.756	916.261
Vitvi00g00983	VIT_00s0897g00010	1	1	1	1	1	1
Vitvi07g03073	LOC104878543	1	1	1	1	1	1
Vitvi10g02106	VIT_00s0901g00010	1	1	1	14	5	89.845
Vitvi00g00985	0	27.39	3.512	37.271	18.047	15.528	28.153
Vitvi15g01713	LOC100854811	1	1	1	1	1	1
Vitvi10g02210	Vitvi00g00986	1	1	1	1	1	1
Vitvi10g02211	LOC104878544	1	1	1	1	1	1
Vitvi10g02212	VIT_00s0904g00010	2575	3847.4	4059	2234.97	3204.5	2816
Vitvi00g00988	0	1	1	1	1	1	1
Vitvi00g02081	LOC104878545	36.352	37.551	32.856	8.962	19.171	34.507
Vitvi00g02082	LOC104878546	111.253	65.543	115.48	160.681	136.923	207.031
Vitvi00g00989	VIT_00s0908g00010	1	1	1	1	1	1
Vitvi11g01709	VIT_00s0912g00010	442.09	278.085	451.126	438.334	400.143	663.318
Vitvi05g02284	VIT_00s0914g00010	254	1	1	1	1	1
Vitvi05g02284	VIT_00s0914g00010	1	147	187	236	197.42	161
Vitvi07g02942	Vitvi00g00992	1	1	1	1	1	1
Vitvi00g00993	0	1	1	1	2	1	1
Vitvi00g00994	VIT_00s0918g00010	15.406	45.738	56.895	70.405	61.001	90.628
Vitvi00g00996	LOC100265135	1	1	1	1	1	1
Vitvi00g00997	VIT_00s0920g00010	852.671	879.388	1184.67	1189.82	1130.21	1260.16
Vitvi10g02262	Vitvi00g00998	159.095	198.816	323.075	266.274	297.088	446.818
Vitvi10g02263	VIT_00s0920g00020	1642.65	1266.42	1814.99	1873.12	1585.64	1849.2
Vitvi07g02996	VIT_00s0921g00020	93.223	104.311	82.736	165.677	79.384	106.726
Vitvi07g02997	VIT_00s0921g00030	203.539	271.74	273.183	217.925	316.34	273.167
Vitvi00g02084	VIT_00s0922g00010	2.109	1	1	10.532	12.294	21.68
Vitvi00g02085	LOC104878550	8.451	1	1	5.367	1	1
Vitvi00g01001	VIT_00s0927g00010	1	1	1	11	10.675	1
Vitvi07g03109	VIT_00s0929g00010	1	1	1	16	1	1
Vitvi07g03110	VIT_00s0929g00020	354.713	386.666	425.534	286.671	333.24	368.229
Vitvi07g02773	Vitvi00g01002	7	1	1	4	1	15
Vitvi00g02088	VIT_00s0934g00010	1	1	1	1	1	1
Vitvi01g02303	VIT_00s0945g00010	107	47	91.358	43.481	54.677	38.275
Vitvi15g01745	Vitvi00g01004	1	1	1	1	1	1
Vitvi00g02089	VIT_00s0947g00020	1	1	1	1	1	1
Vitvi00g01005	0	1	1	1	1	1	1
Vitvi10g02274	VIT_00s0956g00010	463	444	580.841	330	238	365
Vitvi10g02273	VIT_00s0956g00020	1	1	1	9	12	27
Vitvi10g02272	LOC104878555	1	1	1	1	1	1
Vitvi10g02271	VIT_00s0956g00030	102.564	76.229	3.463	19.706	41.485	1
Vitvi10g02271	VIT_00s0956g00030	427.422	314.47	415.328	145.152	123.077	164.206
Vitvi00g01010	VIT_00s0958g00010	1	1	1	1	1	1
Vitvi00g01011	VIT_00s0958g00020	413.296	279.795	507.847	670.906	377.842	324.116
Vitvi10g02199	VIT_00s0960g00010	299.691	197.044	367.709	137.963	166.279	236.421
Vitvi00g01013	VIT_00s0961g00020	688.156	607.847	694.97	730.023	739.419	615.842
Vitvi15g01757	LOC104878558	1	2	1	1	1	1
Vitvi15g01756	LOC104878559	8.344	1	1	3.071	4	10.477
Vitvi03g01895	Vitvi00g01015	1	1	1	1	1	1
Vitvi07g03111	VIT_00s0972g00010	6.448	1	26.266	1	5.646	11.647
Vitvi10g02372	VIT_00s0975g00010	49.401	39.016	15.004	77.698	163.718	92.755
Vitvi10g02373	VIT_00s0975g00020	358	434	399	1111.01	1128	1579
Vitvi00g02096	LOC104878561	1	1	1	1	1	1
Vitvi00g02097	VIT_00s0976g00010	1	1	1	1	1	1
Vitvi00g01016	0	1	1	1	1	1	1
Vitvi18g03326	Vitvi00g01017	1	1	1	1	1	1
Vitvi00g01018	VIT_00s0983g00010	35.972	27	16.416	50.95	35.992	23.974
Vitvi00g02098	VIT_00s0986g00010	11	16.989	2	5	26.036	14
Vitvi00g01019	0	1	1	1	1	1	1
Vitvi00g01020	VIT_00s0988g00010	16	15	1	43	33	8.347
Vitvi00g02099	VIT_00s0988g00020	59	1	99	73.354	25.869	50.559
Vitvi00g01021	0	1	1	1	1	1	1
Vitvi07g03112	VIT_00s0989g00010	1	1	1	1	1	1
Vitvi00g01440	Pseudogene	1	1	1	1	1	1
Vitvi10g02374	VIT_00s0999g00010	24.396	39.321	3.394	35.924	14.414	14.262
Vitvi00g02102	VIT_00s1002g00020	1	1	40.527	1	16.003	1
Vitvi00g01022	VIT_00s1003g00010	413.443	388.965	384.253	403.772	542.313	569.985
Vitvi02g01820	LOC104878567	1	1	1	1	1	1
Vitvi18g03334	VIT_00s1008g00010	14.003	1	26.318	34.859	21.781	3.486
Vitvi18g03333	VIT_00s1008g00020	1	1	1	1	1	1
Vitvi10g02375	VIT_00s1011g00010	1	1	1	1	1	1
Vitvi10g02376	VIT_00s1011g00020	1	1	1	1	1	1
Vitvi08g02458	Vitvi00g01026	1	1	1	1	2	6
Vitvi08g02459	Vitvi00g01027	1	1	1	8	1	10
Vitvi00g02106	VIT_00s1034g00010	231.944	110.965	273.094	730.531	760.489	423.057
Vitvi00g01028	0	1	1	1	1	1	1
Vitvi00g01029	0	1	1	1	1	1	1
Vitvi00g01030	0	1	1	1	1	1	1
Vitvi10g02377	VIT_00s1052g00020	1	1	1	1	4.571	2.991
Vitvi07g03113	VIT_00s1057g00010	1	1	1	1	1	1
Vitvi10g02378	VIT_00s1183g00010	1	1	1	1	1	1
Vitvi13g02593	Vitvi00g01033	1	1	1	1	1	1
Vitvi07g03031	VIT_00s1188g00010	6	17.918	13	92.599	36.729	52
Vitvi04g02302	VIT_00s1190g00010	1	6.76	14.76	9.388	23.044	9.736
Vitvi10g02365	Vitvi00g01034	5.685	1	1	1	1	8
Vitvi14g03135	LOC104878574	1	1	1	1	1	1
Vitvi14g03136	Vitvi00g01035	20	1	6.996	1	1	1
Vitvi00g01036	LOC100853209	558.259	491.798	319.033	426.94	373.77	447.22
Vitvi00g02111	VIT_00s1194g00020	2.869	26.111	33.846	125.133	161.043	101
Vitvi00g01038	0	1	1	1	1	1	1
Vitvi00g01039	0	1	1	1	1	1	1
Vitvi13g02595	Vitvi00g01040	8	1	1	1	1	1
Vitvi13g02594	VIT_00s1197g00010	120.135	90.896	83.449	143.485	197.284	123.956
Vitvi07g02890	Vitvi00g01042	1	1	1	1	1	1
Vitvi00g01043	0	1	1	1	1	1	1
Vitvi15g01767	VIT_00s1203g00010	537.961	705.102	804.224	771.359	714.246	636.335
Vitvi10g02364	VIT_00s1205g00020	1	1	1	1	1	1
Vitvi00g01046	0	1	1	1	1	1	1
Vitvi00g02112	VIT_00s1209g00010	1	1	1	1	1	1
Vitvi02g01782	LOC104878577	1	1	1	6	19	1
Vitvi02g01781	LOC104878578	1	1	1	1	1	1
Vitvi00g01047	VIT_00s1211g00010	1237.53	1034.99	1577.07	1374.86	1600.15	1551.52
Vitvi00g01048	VIT_00s1211g00020	169	100	139.159	77	75	63
Vitvi18g03349	VIT_00s1212g00010	1	1	1	1	1	1
Vitvi18g03348	Vitvi00g01049	1	1	1	1	1	1
Vitvi00g02116	VIT_00s1213g00010	25.327	37.862	84.463	392.512	184.641	423.987
Vitvi00g02117	VIT_00s1213g00020	1	1	1	2	5	1
Vitvi07g03114	VIT_00s1216g00010	1	1	1	1	1	1
Vitvi07g03115	VIT_00s1216g00020	1	3	9	108	73	70
Vitvi02g01749	VIT_00s1217g00010	607.993	539.075	650.884	756.67	769.448	592.068
Vitvi02g01748	VIT_00s1217g00020	38.574	28.529	85.896	221.068	330.098	108.42
Vitvi07g03116	VIT_00s1220g00010	1	1	1	1	1	1
Vitvi07g03116	VIT_00s1220g00010	205.398	103.251	205.376	279.916	264.118	298.095
Vitvi00g02120	VIT_00s1221g00010	6	2	22	1	8	3
Vitvi10g02379	Vitvi00g01053	1	1	1	1	1	1
Vitvi10g02380	VIT_00s1224g00020	1	1	1	1	1	1
Vitvi05g02285	LOC104878584	35	10	22	19	15	39
Vitvi02g01679	LOC104878585	1	1	1	1	1	1
Vitvi02g01678	VIT_00s1227g00010	67.603	80.545	88.163	98.744	43.922	56.346
Vitvi08g02460	VIT_00s1231g00010	1125.41	1150.37	1262.15	1116.55	1027.65	1154.33
Vitvi04g02297	VIT_00s1235g00010	457.925	379.259	686.046	408.534	236.776	388.135
Vitvi04g02298	VIT_00s1235g00020	1	1	1	1	1	1
Vitvi04g02299	VIT_00s1235g00030	1	1	1	1	1	1
Vitvi07g03117	VIT_00s1238g00010	173	120	189	278.488	312.827	288.035
Vitvi00g01058	LOC104878587	5	9	1	64.523	35.003	30.123
Vitvi10g02381	VIT_00s1240g00010	4997.36	6521.38	11380.1	6	152.363	517.468
Vitvi02g01823	VIT_00s1241g00010	2399	3404	5361.87	133	496	113
Vitvi17g01729	LOC104878589	1	1	1	1	1	1
Vitvi09g02018	LOC104878590	1	1	1	1	1	1
Vitvi00g01060	VIT_00s1247g00010	5	1	1	1	1	1
Vitvi00g01061	VIT_00s1247g00020	341.343	309.98	313.312	344.318	235.543	175.473
Vitvi00g01062	VIT_00s1251g00010	65.095	109.798	127.335	297.607	314.418	231.519
Vitvi07g03118	VIT_00s1255g00010	260.725	211.345	485.815	393.449	262.113	245.254
Vitvi18g03369	VIT_00s1256g00010	1	1	1	1	1	1
Vitvi09g02072	VIT_00s1261g00010	2.987	2	7.074	11.732	1	8.074
Vitvi09g02073	VIT_00s1261g00020	7.092	21	48.386	138.229	173.397	138.199
Vitvi09g02074	VIT_00s1261g00030	1	1	1	1	1	6
Vitvi02g01824	LOC104878593	1	1	1	1	1	4.101
Vitvi15g01768	Vitvi00g01068	1	1	1	1	1	1
Vitvi07g03119	VIT_00s1273g00010	141	111.185	164	234.02	197.411	189.427
Vitvi10g02382	VIT_00s1274g00010	2580.61	2508.5	3862.33	2254.61	2442.5	2087.34
Vitvi10g02251	LOC104878595	58.572	84.159	89.208	66.286	94.443	34.995
Vitvi10g02251	LOC104878595	1	1	1	27.013	1	12.008
Vitvi10g02250	LOC104878594	405.453	459.077	351.216	550.961	413.638	464.939
Vitvi10g02250	LOC104878594	224.428	203.19	243.276	294.691	305.563	340.008
Vitvi13g02600	VIT_00s1278g00010	33	1.749	19	1	31	20
Vitvi13g02599	Vitvi00g01071	1	1	1	14	16.991	7
Vitvi07g03120	VIT_00s1281g00010	1	16.503	15.068	11.861	1	1
Vitvi00g02136	VIT_00s1283g00010	1	1	1	1	1	1
Vitvi02g01681	VIT_00s1286g00010	1321.89	1391.75	1403.22	3043.53	2175.21	1888.14
Vitvi02g01680	VIT_00s1286g00020	248.141	296.336	178.304	304.907	372.659	463.52
Vitvi10g02311	VIT_00s1287g00010	2849.81	2454.9	2874.47	565.333	696.416	756.872
Vitvi10g02310	VIT_00s1287g00020	170.892	181.139	241.508	197.442	195.444	157.072
Vitvi04g02300	VIT_00s1290g00010	1	1	1	1	1	1
Vitvi00g02138	LOC104878597	1	6.797	7.738	1	2.944	16.814
Vitvi00g02139	LOC104878598	1	21.307	15.355	1	57.434	44.573
Vitvi10g02383	Vitvi00g01077	1	1	1	1	1	1
Vitvi10g02332	VIT_00s1306g00010	2405	2764.06	2540.93	3098.27	3947.37	5129.14
Vitvi10g02331	VIT_00s1306g00020	85	53.873	37	50	100.002	106
Vitvi00g02141	LOC100256614	241.232	191.893	220.748	712.012	614.721	542.555
Vitvi00g02142	VIT_00s1308g00020	3.383	8.635	1	1	9.016	3.686
Vitvi00g01079	0	1	1	1	7	1	1
Vitvi06g01985	VIT_00s1309g00010	1	1	1	1	1	1
Vitvi05g02286	VIT_00s1313g00010	1	1	1	6.256	12.461	24.99
Vitvi05g02287	Vitvi00g01082	1	1	1	1	1	1
Vitvi07g03072	VIT_00s1314g00010	1	1	1	1	5	5
Vitvi07g03072	VIT_00s1314g00010	1	1	1	1	1	1
Vitvi16g02146	VIT_00s1317g00010	1	1	1	1	1	1
Vitvi16g02147	Vitvi00g01085	1	1	1	1	1	1
Vitvi00g01452	VIT_00s1319g00010	1	1	1	1	1	1
Vitvi10g02384	VIT_00s1321g00010	515.004	306.729	460.769	48.187	101	200.031
Vitvi07g03121	Vitvi00g01086	10.508	3.145	11.891	16.745	5.475	12.559
Vitvi07g03122	LOC104878599	35.967	1	1	3	4	1
Vitvi07g03123	VIT_00s1322g00010	293.418	476.679	741.103	814.705	1205.98	703.998
Vitvi02g01825	VIT_00s1323g00010	94.912	102.065	110.773	87.54	115.923	97.744
Vitvi18g03355	Vitvi00g01089	1	1	1	1	1	1
Vitvi07g03124	VIT_00s1326g00010	12.517	13.365	10	55.793	63.571	25.255
Vitvi00g02145	VIT_00s1328g00010	1	77.485	1	77.646	80.131	118.441
Vitvi00g02146	VIT_00s1328g00020	220	246	355	2599	2628.72	1990
Vitvi00g01091	0	1	1	1	1	1	1
Vitvi00g02147	VIT_00s1331g00010	9	2	1	3	1	5
Vitvi00g01092	VIT_00s1331g00020	1	1	1	3	13	1
Vitvi07g03125	VIT_00s1333g00010	1	1	1	1	1	1
Vitvi07g03126	VIT_00s1336g00010	96.569	46.198	151.879	116.626	116.546	27.676
Vitvi07g03126	VIT_00s1336g00010	1	1	1	1	1	51.904
Vitvi07g03127	VIT_00s1336g00020	1	34.63	33.42	20.201	4.784	24.583
Vitvi07g03128	VIT_00s1339g00010	269	195.165	350	760.109	748	590
Vitvi02g01677	VIT_00s1344g00010	1	1	1	1	1	1
Vitvi00g02150	VIT_00s1348g00010	13.112	12	1	5	10	1
Vitvi00g01096	VIT_00s1348g00020	8.367	1	1	1	1	5.478
Vitvi10g02385	LOC104878604	1	1	1	1	2	8
Vitvi10g02386	VIT_00s1349g00010	317.654	326.529	264.34	506.008	721.164	985.627
Vitvi10g02386	VIT_00s1349g00010	309.019	401.633	595.197	1236.42	1017.1	1335.38
Vitvi18g03389	VIT_00s1350g00010	1	1	1	1	1	1
Vitvi18g03390	VIT_00s1350g00020	1	1	1	1	1	1
Vitvi18g03391	VIT_00s1350g00030	9	1	1	1	1	1
Vitvi07g03055	VIT_00s1352g00010	208	170	314.031	95	71	42
Vitvi00g01098	VIT_00s1353g00010	5246.63	6146.17	5781.3	12491.9	14746.8	14588.6
Vitvi00g02156	VIT_00s1355g00010	146.255	114.363	208.2	192.733	168.006	190.808
Vitvi00g02157	VIT_00s1355g00020	1	1	1	1	1	1
Vitvi00g02158	LOC100852562	107.423	115.228	83.971	112.02	139.833	209.18
Vitvi10g02387	VIT_00s1359g00010	1	1	1	1	1	1
Vitvi04g02304	VIT_00s1359g00020	61.594	40.262	33.105	55.595	71.999	49.372
Vitvi04g02305	LOC100852644	1	1	1	1	1	1
Vitvi00g02161	LOC104878606	10.492	10.855	2.109	9.255	27.525	16.441
Vitvi00g01101	VIT_00s1361g00010	51.033	27	24	1	1	20
Vitvi00g01102	VIT_00s1365g00010	51	56	37	219.746	203.326	274.979
Vitvi02g01813	VIT_00s1372g00010	101	75.376	73.453	74.31	66.636	68.666
Vitvi02g01814	VIT_00s1372g00020	565	563.696	579	1856.27	1666.56	1263.21
Vitvi00g01105	VIT_00s1373g00010	1137	1108.56	1244.67	1304.29	1141.45	1178.06
Vitvi00g01106	VIT_00s1373g00020	54	45	26.642	7	31.272	27.725
Vitvi07g03129	VIT_00s1375g00010	221.627	140.336	255.309	1202.14	1054.35	1181.43
Vitvi18g03392	VIT_00s1384g00010	1	1	1	1	1	1
Vitvi10g02388	VIT_00s1386g00010	1	5	1	1	1	1
Vitvi10g02389	VIT_00s1386g00020	1	1	1	1	1	1
Vitvi07g03130	VIT_00s1389g00010	7	12	1	5	1	1
Vitvi00g02165	VIT_00s1390g00010	142.868	147.618	166.393	106.881	159.809	62.498
Vitvi00g01109	VIT_00s1395g00010	1	1	1	6	2	1
Vitvi00g01110	VIT_00s1397g00010	620.238	477.312	480.537	1230.21	1028.61	1089.76
Vitvi07g03131	VIT_00s1403g00010	204.159	292.835	240.463	1042.22	875.882	801.988
Vitvi07g03131	VIT_00s1403g00010	460.841	579.897	799.537	1279.47	1572.12	1277.01
Vitvi14g03137	VIT_00s1405g00010	421.673	425.023	486.273	453.066	425.748	382.956
Vitvi14g03138	VIT_00s1405g00020	72	98	124.523	89	115.043	85
Vitvi00g02167	VIT_00s1406g00010	590.739	501.768	758.837	1148.52	1290.73	1080.74
Vitvi00g01115	0	1	1	1	1	1	1
Vitvi00g01116	0	1	1	1	1	1	1
Vitvi00g01118	VIT_00s1427g00010	60.355	49.104	51.551	21.439	10.629	14.046
Vitvi10g02390	VIT_00s1428g00010	1	1	1	7.541	22.092	23.842
Vitvi10g02391	VIT_00s1428g00020	222.023	250.04	335.71	340.842	303.385	296.365
Vitvi15g01769	VIT_00s1429g00010	1	1	1	9	6	20
Vitvi15g01770	LOC104878614	1	1	1	1	9.007	22
Vitvi00g02170	LOC104878615	1	11	1	27.467	22.787	21.657
Vitvi07g03132	VIT_00s1437g00010	1	1	1	1	1	1
Vitvi00g01122	VIT_00s1448g00010	1	1	1	1	1	1
Vitvi00g02171	VIT_00s1448g00020	1	1	1	1	1	1
Vitvi00g02172	VIT_00s1448g00030	1	1	1	1	1	1
Vitvi00g01439	LOC100853415	1	1	1	7	1	1
Vitvi00g01123	VIT_00s1450g00010	63.598	47.776	65.042	134.881	159.133	107.339
Vitvi18g03344	Vitvi00g01125	1	1	1	1	1	1
Vitvi00g02173	VIT_00s1455g00010	45	52.001	16	142	18	15
Vitvi00g02174	VIT_00s1455g00020	72	92	104	92	49	28
Vitvi00g01126	0	1	1	1	1	1	1
Vitvi10g02392	VIT_00s1458g00010	1	1	1	1	14.224	33.898
Vitvi00g02175	VIT_00s1463g00010	21	76.72	63.993	146.527	149.682	124.984
Vitvi16g02148	VIT_00s1467g00010	1	1	4	62.172	69.118	64.254
Vitvi10g02393	VIT_00s1488g00010	551.459	555.043	754.936	517.747	1170.79	1168.19
Vitvi10g02394	VIT_00s1488g00020	552.362	512.564	779.038	430.603	421.7	515.417
Vitvi10g02395	LOC104878618	1	113.923	102.814	1	31.974	67.263
Vitvi10g02395	LOC104878618	228	184.077	217.186	165	124.026	150.737
Vitvi10g02395	LOC104878618	1	1	1	1	1	1
Vitvi10g02396	VIT_00s1490g00010	26.964	256.003	157.91	481.33	449.66	170.305
Vitvi00g02177	VIT_00s1491g00010	1	1	1	1	1	1
Vitvi00g02178	VIT_00s1492g00020	883.652	839.42	1125.18	1236.29	1318.56	1311.77
Vitvi16g02149	VIT_00s1492g00010	1	1	1	1	1	4
Vitvi07g03133	VIT_00s1501g00010	343.638	493.069	487.026	556.163	590.252	520.312
Vitvi00g02180	LOC104878620	1	1	1	1	1	1
Vitvi10g02397	Vitvi00g01133	9.794	6.164	14.155	19.331	1	4.173
Vitvi10g02398	VIT_00s1506g00010	576.936	475.911	442.874	904.473	813.884	834.452
Vitvi15g01771	VIT_00s1512g00010	12	25	11	4	9	3
Vitvi00g01134	0	28	15	13	24	47	21
Vitvi00g02183	LOC104878621	87.921	179.028	146.933	251.435	170.43	119.521
Vitvi00g02184	VIT_00s1522g00010	287	400	556.071	377.634	329	296
Vitvi02g01826	VIT_00s1525g00010	36.427	65.179	24.21	95.261	23.167	26.138
Vitvi09g02075	VIT_00s1526g00010	20	26	17	38	7	40
Vitvi10g02399	LOC100854100	1	13	1	29.06	23.738	22.01
Vitvi07g03134	TC68657	14	5	24	23	19	35
Vitvi16g02150	VIT_00s1536g00010	1	1	1	1	1	1
Vitvi08g02461	Vitvi00g01139	1	1	1	1	1	1
Vitvi08g02462	Vitvi00g01140	1	1	1	1	5	1
Vitvi07g03135	VIT_00s1542g00010	9	28.002	52.289	278.644	238.614	250.306
Vitvi07g03136	VIT_00s1542g00020	58	56	11	43.818	55.807	39.132
Vitvi07g03137	Vitvi00g01141	1	1	1	1	1	1
Vitvi10g02400	VIT_00s1543g00010	22	17.666	48	98.569	76.834	116.341
Vitvi10g02401	Vitvi00g01143	1	1	1	1	1	1
Vitvi07g03138	LOC104878623	53	23	67	73	17	49
Vitvi00g01144	VIT_00s1546g00010	198.539	115	136	117	62	96
Vitvi00g01145	VIT_00s1547g00010	1	1	244.046	274.773	202.497	1
Vitvi00g01146	VIT_00s1553g00010	2.036	1	12.002	406.434	160.68	157.227
Vitvi00g02189	LOC104878624	1	1	1	1	8.443	11.67
Vitvi00g01147	GSVIVT00009961001	1	1	1	1	1	1
Vitvi00g01148	VIT_00s1557g00010	1	1	1	3.001	1	1
Vitvi00g01149	VIT_00s1557g00020	1	1	1	33.834	36.477	62.802
Vitvi10g02402	LOC100854462	1	9	1	1	1	1
Vitvi00g01150	0	9	5	23	11.932	18	26
Vitvi00g02191	VIT_00s1562g00010	1	1	1	1	1	1
Vitvi00g02192	LOC104878625	97298.3	80070.3	95281.8	46795.9	53540.2	48978.3
Vitvi00g01151	VIT_00s1566g00010	550.254	189.335	516.253	871.359	845.93	780.712
Vitvi05g02288	Vitvi00g01152	1	4	1	1	1	1
Vitvi10g02403	LOC104878626	1384.11	1805.3	2144.1	3420.26	2278.01	1698.27
Vitvi10g02404	VIT_00s1569g00020	960.86	652.346	946.917	730.274	595.319	643.663
Vitvi18g03393	LOC104878627	1	1	1	1	1	1
Vitvi19g02384	VVTU21637_at	77.387	93.436	107.524	84.045	97.721	79.949
Vitvi19g02385	LOC104878628	176.371	269.204	160.085	165.068	217.078	115.559
Vitvi19g02386	VIT_00s1584g00010	1	13	26	1	1	13
Vitvi19g02387	LOC104878629	1	1	1	1	1	1
Vitvi00g02194	LOC104878630	1	1	1	7.014	1	4
Vitvi16g02151	VIT_00s1595g00010	6	1	1	1	1	7
Vitvi16g02152	Vitvi00g01160	1	1	1	1	1	1
Vitvi00g01161	VIT_00s1596g00010	508.9	294.287	120.954	249.227	385.146	974
Vitvi13g02601	LOC104878631	16	10	5	4	7	14
Vitvi10g02405	VIT_00s1600g00010	1	1	1	1	1	1
Vitvi18g03394	VIT_00s1602g00010	1	1	1	1	4	1
Vitvi00g01163	VIT_00s1603g00010	1	2.304	1	18.521	57.444	95.793
Vitvi11g01710	VIT_00s1608g00010	413	226.667	174	192	247	109
Vitvi00g01165	0	1	1	1	1	1	1
Vitvi07g03139	VIT_00s1613g00010	324.956	322.527	284	277.006	318.887	269
Vitvi16g02153	VIT_00s1614g00010	9	1	1	134.936	93.527	39.994
Vitvi00g02199	VIT_00s1616g00010	1	1	1	1	1	4
[truncated: 48,230 more rows]
