# Supplementary material for: Flavescence dorée phytoplasma infection represses the transcription of the lignin pathway in Vitis vinifera cv. Pinot noir without compromising monolignol accumulation
Source: Front Plant Sci. 2026 Jun 30;17:1873582. doi: 10.3389/fpls.2026.1873582 (PMC13364842; doi:10.3389/fpls.2026.1873582)
Supplement: Supplementary file 7 [file Table5.xlsx]

## Sheet: enrichment
Supplementary Table 5. Enrichment analysis of KEGG pathways (20 most represented categories).
Enrichment FDR	nGenes	Pathway Genes	Fold Enrichment	Pathway	Genes
1.21354e-43	1088	1241	1.2239	Path:vvi01100 Metabolic pathways	VIT_19S0090G01540 VIT_07S0005G00740 VIT_15S0048G00350 VIT_19S0014G04660 VIT_02S0025G02920 VIT_03S0088G01190 VIT_11S0016G03320 VIT_10S0003G03830 VIT_17S0000G06350 VIT_18S0001G03490 VIT_19S0093G00550 VIT_18S0001G06840 VIT_15S0024G00850 VIT_18S0089G00410 VIT_04S0079G00690 VIT_14S0083G00110 VIT_16S0022G02310 VIT_08S0007G05710 VIT_06S0004G03550 VIT_17S0000G10430 VIT_14S0030G02180 VIT_08S0007G03610 VIT…
3.86282e-32	618	687	1.25523	Path:vvi01110 Biosynthesis of secondary metabolites	VIT_15S0048G00350 VIT_19S0014G04660 VIT_02S0025G02920 VIT_03S0088G01190 VIT_10S0003G03830 VIT_18S0001G03490 VIT_19S0093G00550 VIT_18S0001G06840 VIT_15S0024G00850 VIT_18S0089G00410 VIT_01S0011G02960 VIT_14S0083G00110 VIT_16S0022G02310 VIT_08S0007G05710 VIT_17S0000G10430 VIT_14S0030G02180 VIT_08S0007G09000 VIT_04S0210G00190 VIT_03S0038G00760 VIT_16S0039G02230 VIT_09S0002G00100 VIT_01S0010G02770 VIT…
5.9291e-09	133	146	1.29172	Path:vvi01200 Carbon metabolism	VIT_10S0003G03830 VIT_17S0000G10430 VIT_04S0210G00190 VIT_12S0028G02180 VIT_08S0007G01570 VIT_09S0002G00340 VIT_12S0034G02380 VIT_09S0002G02340 VIT_09S0018G01870 VIT_04S0210G00180 VIT_14S0171G00440 VIT_14S0108G00540 VIT_11S0016G03070 VIT_14S0171G00130 VIT_10S0003G05040 VIT_16S0013G01140 VIT_08S0058G01000 VIT_09S0018G01940 VIT_00S0211G00090 VIT_11S0016G02850 VIT_02S0109G00080 VIT_10S0116G01480 VIT…
1.95986e-06	119	132	1.26244	Path:vvi01230 Biosynthesis of amino acids	VIT_17S0000G10430 VIT_04S0210G00190 VIT_09S0002G00340 VIT_09S0002G08030 VIT_12S0034G02380 VIT_08S0040G02540 VIT_09S0018G01870 VIT_04S0210G00180 VIT_14S0171G00440 VIT_14S0108G00540 VIT_14S0171G00130 VIT_16S0013G01140 VIT_05S0051G00830 VIT_07S0104G00610 VIT_05S0020G02030 VIT_06S0009G01080 VIT_19S0027G01790 VIT_08S0058G01000 VIT_00S0211G00090 VIT_18S0001G12780 VIT_11S0016G02850 VIT_18S0001G01730 VIT…
2.6051e-05	43	45	1.37913	Path:vvi04146 Peroxisome	VIT_03S0091G00580 VIT_08S0040G00530 VIT_17S0000G02760 VIT_05S0020G03080 VIT_18S0122G01320 VIT_19S0093G00510 VIT_09S0002G04110 VIT_10S0116G00870 VIT_05S0051G00720 VIT_08S0032G00050 VIT_19S0085G00500 VIT_06S0004G02030 VIT_07S0005G01790 VIT_01S0146G00270 VIT_14S0066G00950 VIT_14S0128G00330 VIT_19S0015G01940 VIT_11S0016G03850 VIT_12S0057G01270 VIT_09S0002G00810 VIT_12S0028G01550 VIT_01S0011G05010 VIT…
3.90188e-05	118	134	1.23286	Path:vvi01240 Biosynthesis of cofactors	VIT_08S0007G05710 VIT_14S0030G02180 VIT_01S0010G02770 VIT_00S0179G00300 VIT_06S0009G02140 VIT_12S0034G02380 VIT_15S0045G01310 VIT_17S0000G07640 VIT_06S0004G01310 VIT_08S0007G07530 VIT_16S0039G01410 VIT_02S0025G01730 VIT_17S0000G10280 VIT_16S0022G01450 VIT_09S0002G04490 VIT_06S0004G02410 VIT_17S0000G05750 VIT_07S0005G02540 VIT_00S0211G00090 VIT_10S0071G01020 VIT_08S0007G01050 VIT_04S0023G01980 VIT…
5.77488e-05	141	174	1.20781	Path:vvi03010 Ribosome	VIT_14S0006G02830 VIT_06S0061G01600 VIT_08S0007G06890 VIT_13S0074G00750 VIT_15S0048G00670 VIT_07S0129G00090 VIT_08S0007G01670 VIT_04S0023G00850 VIT_09S0054G00210 VIT_13S0019G03640 VIT_16S0022G01590 VIT_13S0073G00120 VIT_14S0030G01620 VIT_08S0007G07010 VIT_07S0005G01340 VIT_10S0003G02650 VIT_18S0001G14620 VIT_04S0008G06220 VIT_05S0049G01480 VIT_13S0019G04300 VIT_09S0070G00100 VIT_13S0064G00170 VIT…
7.9811e-05	65	72	1.29918	Path:vvi00500 Starch and sucrose metabolism	VIT_18S0089G00410 VIT_12S0057G01480 VIT_00S0220G00070 VIT_11S0118G00200 VIT_18S0001G12840 VIT_15S0048G01260 VIT_11S0016G03070 VIT_05S0077G01930 VIT_18S0001G05300 VIT_15S0048G02600 VIT_04S0008G05730 VIT_07S0104G00370 VIT_09S0002G03390 VIT_03S0063G00400 VIT_14S0108G01560 VIT_05S0102G00710 VIT_15S0046G02640 VIT_13S0067G01200 VIT_02S0012G00170 VIT_01S0011G00750 VIT_16S0022G02320 VIT_13S0064G01560 VIT…
0.000222443	66	73	1.28201	Path:vvi00010 Glycolysis/Gluconeogenesis	VIT_08S0007G01570 VIT_14S0171G00440 VIT_14S0108G00540 VIT_11S0016G03070 VIT_16S0013G01140 VIT_15S0046G01430 VIT_09S0018G01940 VIT_11S0016G02850 VIT_08S0007G01050 VIT_03S0088G00410 VIT_09S0002G03390 VIT_12S0059G01220 VIT_08S0056G00200 VIT_18S0072G01000 VIT_18S0001G05060 VIT_18S0001G06360 VIT_08S0007G03830 VIT_05S0020G04480 VIT_05S0077G01210 VIT_13S0074G00210 VIT_16S0022G02320 VIT_02S0025G01030 VIT…
0.000425779	63	70	1.27773	Path:vvi00940 Phenylpropanoid biosynthesis	VIT_18S0001G06840 VIT_10S0116G01780 VIT_18S0001G02610 VIT_07S0191G00050 VIT_07S0031G00350 VIT_05S0020G00590 VIT_04S0023G02570 VIT_04S0044G00190 VIT_07S0005G00510 VIT_07S0129G01030 VIT_07S0104G01100 VIT_16S0022G01970 VIT_04S0008G07040 VIT_00S0207G00010 VIT_00S0225G00170 VIT_01S0010G00390 VIT_11S0037G00440 VIT_18S0001G01140 VIT_04S0044G00210 VIT_10S0003G05420 VIT_11S0078G00290 VIT_09S0070G00240 VIT…
0.000914782	37	40	1.34284	Path:vvi01232 Nucleotide metabolism	VIT_15S0045G01310 VIT_17S0000G06750 VIT_08S0007G08260 VIT_13S0073G00650 VIT_18S0001G02520 VIT_05S0020G03370 VIT_17S0000G10280 VIT_09S0002G01650 VIT_17S0000G04650 VIT_18S0001G09220 VIT_04S0008G05620 VIT_14S0171G00370 VIT_17S0000G01730 VIT_11S0016G02340 VIT_02S0025G03430 VIT_13S0019G04480 VIT_05S0049G01320 VIT_19S0085G01200 VIT_06S0004G02030 VIT_16S0022G00980 VIT_07S0005G01150 VIT_08S0105G00570 VIT…
0.000984923	29	31	1.37913	Path:vvi00900 Terpenoid backbone biosynthesis	VIT_10S0042G00090 VIT_02S0012G02530 VIT_02S0025G04580 VIT_19S0014G00070 VIT_12S0035G01950 VIT_05S0102G00230 VIT_08S0007G03470 VIT_11S0052G01730 VIT_01S0011G00480 VIT_17S0000G08390 VIT_01S0011G02530 VIT_05S0020G02130 VIT_14S0128G00330 VIT_13S0106G00790 VIT_04S0008G04970 VIT_06S0009G01740 VIT_15S0046G02040 VIT_06S0004G02900 VIT_18S0001G12000 VIT_05S0020G01240 VIT_06S0009G02320 VIT_11S0052G01240 VIT…
0.00102645	48	53	1.29801	Path:vvi00620 Pyruvate metabolism	VIT_12S0028G02180 VIT_08S0032G00690 VIT_13S0067G00180 VIT_09S0018G01940 VIT_08S0007G01050 VIT_03S0088G00410 VIT_06S0061G00460 VIT_18S0072G01000 VIT_18S0001G06360 VIT_05S0020G04480 VIT_05S0077G01210 VIT_13S0074G00210 VIT_01S0011G02740 VIT_04S0079G00800 VIT_07S0005G03360 VIT_04S0008G00180 VIT_11S0016G01870 VIT_02S0154G00350 VIT_14S0060G01330 VIT_09S0002G01800 VIT_11S0016G03440 VIT_11S0016G00900 VIT…
0.00116479	28	30	1.37913	Path:vvi00562 Inositol phosphate metabolism	VIT_02S0012G01640 VIT_11S0016G00440 VIT_08S0105G00300 VIT_06S0009G03350 VIT_03S0180G00020 VIT_06S0004G04800 VIT_13S0067G00890 VIT_01S0011G01800 VIT_09S0002G00590 VIT_06S0004G06510 VIT_13S0067G02840 VIT_13S0074G00300 VIT_09S0002G02940 VIT_06S0004G06660 VIT_03S0038G02460 VIT_12S0034G01790 VIT_05S0094G01410 VIT_01S0011G04790 VIT_07S0031G00920 VIT_03S0038G01780 VIT_03S0038G04370 VIT_06S0004G06580 VIT…
0.00163221	34	37	1.33973	Path:vvi00230 Purine metabolism	VIT_08S0007G08260 VIT_18S0001G02520 VIT_05S0020G03370 VIT_17S0000G10280 VIT_09S0002G01650 VIT_15S0021G00460 VIT_18S0001G09220 VIT_04S0008G05620 VIT_17S0000G01730 VIT_01S0011G01460 VIT_02S0025G03430 VIT_13S0019G04480 VIT_16S0022G02320 VIT_06S0004G02030 VIT_14S0081G00240 VIT_03S0038G00880 VIT_08S0105G00570 VIT_09S0002G01150 VIT_06S0004G03290 VIT_07S0005G00770 VIT_15S0021G01330 VIT_14S0171G00160 VIT…
0.0025192	25	27	1.37913	Path:vvi03420 Nucleotide excision repair	VIT_14S0006G03040 VIT_18S0001G02090 VIT_04S0008G02570 VIT_01S0011G03410 VIT_02S0025G04140 VIT_09S0002G01050 VIT_11S0037G00750 VIT_18S0001G09100 VIT_17S0000G02960 VIT_08S0032G00090 VIT_06S0004G05920 VIT_19S0015G01390 VIT_06S0004G06550 VIT_02S0025G00110 VIT_14S0060G02680 VIT_07S0005G03670 VIT_06S0004G03170 VIT_11S0052G00850 VIT_11S0016G00970 VIT_06S0080G00460 VIT_02S0033G01170 VIT_16S0039G00730 VIT…
0.0025192	25	27	1.37913	Path:vvi04070 Phosphatidylinositol signaling system	VIT_11S0052G01840 VIT_13S0067G00900 VIT_02S0012G01640 VIT_08S0105G00300 VIT_03S0180G00020 VIT_07S0031G02840 VIT_13S0067G00890 VIT_01S0011G01800 VIT_00S0179G00280 VIT_13S0067G02840 VIT_13S0074G00300 VIT_12S0057G00010 VIT_17S0000G06970 VIT_06S0004G06660 VIT_03S0038G02460 VIT_12S0034G01790 VIT_01S0011G04790 VIT_03S0038G04370 VIT_17S0000G00580 VIT_19S0090G01220 VIT_14S0066G02540 VIT_01S0127G00430 VIT…
0.0032825	24	26	1.37913	Path:vvi00460 Cyanoamino acid metabolism	VIT_00S0220G00070 VIT_12S0034G02380 VIT_02S0033G00800 VIT_00S0211G00090 VIT_18S0001G07960 VIT_11S0016G02830 VIT_01S0011G00750 VIT_13S0064G01560 VIT_14S0036G01040 VIT_05S0029G00310 VIT_18S0001G09910 VIT_06S0080G00940 VIT_04S0008G00770 VIT_17S0000G04910 VIT_15S0046G02300 VIT_06S0004G06110 VIT_17S0000G02680 VIT_06S0009G00800 VIT_00S0211G00070 VIT_02S0033G00870 VIT_18S0001G04340 VIT_01S0011G00800 VIT…
0.00410121	77	91	1.20674	Path:vvi04144 Endocytosis	VIT_18S0122G01080 VIT_06S0061G01170 VIT_19S0090G01130 VIT_11S0016G02720 VIT_04S0008G00630 VIT_18S0001G01970 VIT_06S0080G00160 VIT_14S0068G01630 VIT_07S0005G03720 VIT_13S0106G00490 VIT_05S0077G01350 VIT_06S0004G04200 VIT_18S0001G14680 VIT_18S0001G15600 VIT_08S0007G02960 VIT_13S0073G00330 VIT_12S0035G01740 VIT_14S0066G01080 VIT_01S0011G04520 VIT_13S0064G01300 VIT_14S0060G02220 VIT_12S0055G00780 VIT…
0.0048252	29	32	1.33316	Path:vvi00330 Arginine and proline metabolism	VIT_03S0038G00760 VIT_14S0128G00320 VIT_05S0062G01220 VIT_01S0127G00800 VIT_14S0066G02170 VIT_08S0058G01000 VIT_17S0000G08030 VIT_03S0091G00520 VIT_01S0127G00750 VIT_12S0028G01120 VIT_05S0020G02220 VIT_17S0000G04660 VIT_11S0016G04460 VIT_04S0043G00220 VIT_18S0001G00950 VIT_00S0264G00040 VIT_11S0016G00900 VIT_06S0004G02060 VIT_12S0028G01820 VIT_14S0083G00520 VIT_07S0129G00460 VIT_13S0064G00390 VIT…
