# Supplementary material for: Flavescence dorée phytoplasma infection represses the transcription of the lignin pathway in Vitis vinifera cv. Pinot noir without compromising monolignol accumulation
Source: Front Plant Sci. 2026 Jun 30;17:1873582. doi: 10.3389/fpls.2026.1873582 (PMC13364842; doi:10.3389/fpls.2026.1873582)
Supplement: Supplementary file 8 [file Table6.xlsx]

## Sheet: Enzymes
	Supplementary Table 6. List of the main enzymes from the phenypropanoid pathway with their corresponding EC number.
	Enzyme		Gene ID	EC number
	phenylalanine ammonia-lyase (PAL family)		many isoforms	4.3.1.24; 4.3.1.25
	4-coumarate--CoA ligase (4CL)		many isoforms	6.2.1.12
	cinnamoyl-CoA reductase (CCR_1)		VIT_06s0040g07130	1.2.1.44
	cinnamoyl-CoA reductase (CCR_2)		VIT_02s0012g01570	1.2.1.44
	cinnamoyl-CoA reductase (CCR_3)		VIT_09s0070g00240	1.2.1.44
	shikimate O-hydroxycinnamoyltransferase		many isoforms	2.3.1.133
	5-O-(4-coumaroyl)-D-quinate 3'-monooxygenase		VIT_08s0040g00780	1.14.14.96
	cinnamate 4-hydroxylase (C4H_1)		VIT_06s0040g08150	1.14.1491
	cinnamate 4-hydroxylase (C4H_2)		VIT_11s0078g00290	1.14.1491
	cinnamate 4-hydroxylase (C4H_3)		VIT_11s0065g00350	1.14.1491
	caffeoyl-CoA O-methyltransferase		many isoforms	2.1.1.104
	cinnamyl-alcohol dehydrogenase (CAD)		many isoforms	1.1.1.195
	ferulate 5-hydrohylase (F5H)		VIT_04s0023g02900	none
	catalases, peroxidases		many isoforms	1.11.1.7; 1.11.1.21
	UDP-315 glucose:coniferyl-alcohol 4'-beta-D-glucosyl		many isoforms	2.4.1.11
	oxydoreductases		many isoforms	1.14.13.-
	carboxylic ester hydrolases		many isoforms	3.1.1.-
	caffeate O-methyltransferase		VIT_15s0048g02490	2.1.1.68
	coniferyl-aldehyde dehydrogenase		VIT_06s0004g02060	1.2.1.68
	quinate O-hydroxycinnamoyltransferase		many isoforms	2.3.1.99
	coniferin beta-glucosidase		many isoforms	3.2.1.126
